# Supplementary material for: Integrated Transcriptomic and Metabolomic Insights into “I See You” (ISY) Defensive Behavior in Apis cerana Against Vespa velutina
Source: Insects. 2025 Oct 13;16(10):1047. doi: 10.3390/insects16101047 (PMC12564067; doi:10.3390/insects16101047)
Supplement: Supplementary file 1 [file insects-16-01047-s001.zip]

Archive with 1 entries (1 files):
- insects-3879642-supplementary.xlsx
