# Supplementary material for: Integrated Transcriptomic and Metabolomic Insights into “I See You” (ISY) Defensive Behavior in Apis cerana Against Vespa velutina
Source: Insects. 2025 Oct 13;16(10):1047. doi: 10.3390/insects16101047 (PMC12564067; doi:10.3390/insects16101047)
Supplement: Supplementary file 1 [file insects-16-01047-s001.zip › insects-3879642-supplementary.xlsx]

## Sheet: Table S1
Table S1. Sequences of primers used for qRT-PCR
Gene_id	Gene description	F(5'-3')	R(5'-3')
LOC108002368	PTL	GAGGTAGCATAGGACGCCAAA	CGAAATCAGCGTCGGAAATAC
LOC107993622	GAA	CTCTGATACCTGGCTTCGTGTC	ATCCATTTTCTTCGGTTTCCC
LOC107994635	FE4	ATCGTTCTGCTTGCCCATTC	CCACCGTTCCAACCACCC
LOC107992660	SIFR	TCATCTCCCTCTGCTACATCCTG	CAGTATGACGACTACGACCAA
LOC107997296	TDC	GCGGTGGAGTGATACAAGGG	GAATCTTCGGTGTTCGGGTC
LOC107999443	iGluR	GCTATTCGCCGTGGTGTTTC	TGTCGGTATGGCTCCAAGGTA
LOC107997472	5-HTR	ACCACGACAGTGACGAATCCT	GAGCAACGCTACAACGAAGAAA
LOC108001046	D1R	TTGCTGGAATCGCTGTCGT	ACCGCATAGGTGGGTGTAAGA
LOC108003298	β-actin	GCTATTCGCCGTGGTGTTTC	TGTCGGTATGGCTCCAAGGTA

## Sheet: Table S2
Table S2. Summary of RNA sequencing and alignment data for each sample
Sample	Raw Reads	Clean Reads	Clean Bases(Gb)	Error Rate(%)	Q20(%)	Q30(%)	GC Content(%)	Mapped_Rate(%)
CK1	40158196	37335744	5.18	0.02	98.78	96.24	37.32	97.98
CK2	40157438	37330850	5.17	0.02	98.77	96.24	37.14	97.79
CK3	39194406	36393274	5.04	0.02	98.76	96.22	35.52	96.23
ISY1	46841918	43739806	6.07	0.02	98.99	96.79	36.72	97.15
ISY2	49169766	45884330	6.37	0.02	98.96	96.74	36.74	97.06
ISY3	46274376	43147636	5.99	0.02	98.85	96.4	36.79	97.18

## Sheet: Table S3
Table S3. The Fragments Per Kilobase of exon model per Million mapped fragments (FPKM) values of the DEGs
GeneID	CK1	CK2	CK3	ISY1	ISY2	ISY3	Product
LOC107992807	32.08	32.53	32.1	28.46	26.89	25.19	ubiquitin-related modifier 1
LOC107992805	21.5	21.69	21.2	19.28	18.55	17.55	MATH and LRR domain-containing protein PFE0570w
LOC107992806	3.11	3.05	3.19	1.61	1.67	1.83	FK506-binding protein 5
LOC107992868	9.99	9.99	9.96	6.68	5.89	6.37	E3 ubiquitin-protein ligase RFWD3
LOC107992792	11.45	11.36	11.26	10.83	10.36	10.41	ubiquitin-conjugating enzyme E2-22 kDa
LOC107992788	13.34	13.59	13.39	15	13.57	13.81	ribose-phosphate pyrophosphokinase 1
LOC107992790	5.48	5.49	5.41	4.55	4.3	4.39	metallophosphoesterase domain-containing protein 1
LOC133667054	23.66	23.64	24.44	28.16	27.63	30.69	medium-chain specific acyl-CoA dehydrogenase, mitochondrial
LOC107992756	4.73	4.7	4.52	4.89	5.31	5.14	nuclear hormone receptor FTZ-F1
LOC133667059	1	0.92	0.98	0.47	1.09	1.48	uncharacterized protein DDB_G0271670-like
LOC107992757	10.81	11.1	11.08	7.88	7.61	8.16	glycine cleavage system H protein, mitochondrial
LOC107992724	10.13	10.02	9.98	7.05	8.39	7.99	protein arginine N-methyltransferase 5
LOC108004355	8.19	8.2	8.27	8.54	8.69	8.53	zinc finger protein on ecdysone puffs
LOC107992713	13.78	13.73	13.97	12.56	13.08	14.37	selenoprotein F
LOC114576852	1.35	1.33	1.35	1.15	0.94	1.08	repetitive organellar protein-like
LOC107992804	2.16	2.15	2.17	1.12	1.32	1.24	serine/threonine-protein phosphatase 4 regulatory subunit 1
LOC107992875	2.4	2.43	2.43	2.93	2.76	3.02	RING finger and SPRY domain-containing protein 1
LOC107992715	2.68	2.72	2.66	1.87	2.26	2.11	E3 ubiquitin-protein ligase MYCBP2
LOC107992717	2.95	2.97	2.91	3.03	3.17	3.11	uncharacterized LOC107992717
LOC133667068	1.16	1.15	1.15	0.88	0.8	1.06	uncharacterized LOC133667068
LOC107992716	1.85	1.85	1.85	1.39	1.32	1.31	WD repeat-containing protein 47
LOC107992718	0.03	0.04	0.04	0.03	0.01	0.03	uncharacterized LOC107992718
LOC107992719	0.03	0.03	0.02	0	0	0	serine/Arginine-related protein 53-like
LOC107992711	0.34	0.34	0.35	0.27	0.16	0.22	dendritic arbor reduction protein 1
LOC107992786	20.27	20.23	19.49	18.3	18.21	17.89	puromycin-sensitive aminopeptidase
LOC107992787	2.25	2.25	2.23	2.64	2.61	2.61	uncharacterized LOC107992787
LOC107992753	0.12	0.14	0.13	0.05	0.08	0.2	transcription factor 21
LOC107992750	1.81	1.79	1.82	1.74	1.93	1.7	craniofacial development protein 1
LOC114576853	1.69	1.6	1.65	1.66	1.69	1.26	uncharacterized LOC114576853
LOC107992749	0.35	0.34	0.32	0.35	0.4	0.38	breast cancer anti-estrogen resistance protein 1
LOC107992752	36.52	36.72	36.67	43.04	41.6	41.94	N-alpha-acetyltransferase 11
LOC107992751	14.8	14.68	14.25	10.02	8.86	9.84	U5 small nuclear ribonucleoprotein TSSC4
LOC107992815	4.02	4.11	4.03	3.04	2.83	2.5	BTB/POZ domain-containing protein 6-B
LOC107992814	20.36	20.72	20.74	15.57	15.68	16.03	RNA exonuclease 5
LOC114576842	4.68	4.77	4.7	3.53	3.37	3.1	uncharacterized protein PF3D7_1120600-like
LOC107992710	22.56	22.61	22.73	13.48	13.91	13.3	myb-like protein X
LOC107992845	32.41	32.07	31.48	38.04	39.19	42.9	receptor expression-enhancing protein 5
LOC107992861	1.04	1.05	1.05	0.77	0.9	0.64	uncharacterized LOC107992861
LOC107992782	4.64	4.68	4.64	4.81	5.12	4.86	poly(A)-specific ribonuclease PARN
LOC108003952	3.61	3.62	3.64	3.41	3.39	3.09	protein cortex-like
LOC107992869	0.1	0.1	0.09	0.04	0.05	0	uncharacterized LOC107992869
LOC107992818	5.24	5.02	4.36	5.65	5.48	5.35	class A basic helix-loop-helix protein 15
LOC107992872	3.36	3.25	3.34	2.46	2.61	2.65	protein KRI1 homolog
LOC107992731	1.54	1.51	1.59	1.69	1.39	1.29	leucine-rich repeat-containing protein 40-like
LOC107992841	5.47	5.52	5.46	3.22	2.63	3.56	uncharacterized LOC107992841
LOC107992843	3.45	3.46	3.27	1.67	1.44	2.25	uncharacterized LOC107992843
LOC107992708	1.12	1.26	1.1	0.73	0.94	1.12	uncharacterized LOC107992708
LOC107992824	2.83	2.83	2.81	2.32	1.97	1.98	facilitated trehalose transporter Tret1-like
LOC107992826	34.62	34.98	35.16	40.94	42.46	41.37	globin
LOC107992729	10.76	10.78	10.83	8.16	7.25	7.46	deoxyhypusine hydroxylase
LOC107992825	25.14	25.11	25	13.86	12.04	14.07	uncharacterized LOC107992825
LOC133667167	17.85	17.83	18.81	20.51	21.8	20.93	small ribosomal subunit protein mS23
LOC107992813	15.34	15.42	15.09	10.95	12.12	11.84	oxidized purine nucleoside triphosphate hydrolase-like
LOC107992812	2.3	2.31	2.17	2.07	2.22	2.19	leucine-rich repeat serine/threonine-protein kinase 1
LOC107992726	2.44	2.45	2.36	2.07	2.08	2.23	nuclear pore complex protein Nup85
LOC114578270	0.49	0.49	0.47	0.28	0.33	0.32	uncharacterized LOC114578270
LOC107992851	3.34	3.4	3.33	1.58	1.6	1.52	uncharacterized LOC107992851
LOC107992810	0.81	0.88	0.75	1.34	1.26	1.41	ubiquitin carboxyl-terminal hydrolase 36
LOC107992811	8.36	8.34	8.49	6.4	6.66	6.89	uncharacterized LOC107992811
LOC107992809	6.39	6.4	6.31	5.44	4.8	4.69	vacuolar protein sorting-associated protein 8 homolog
LOC107992866	1.71	1.65	1.57	3.2	2.94	3.35	uncharacterized LOC107992866
LOC107992767	32.25	31.64	31.68	18.58	18.76	18.32	endonuclease III-like protein 1
LOC107992707	12.21	12.09	12.01	7.79	8.47	6.26	nucleolar protein 12
LOC107992766	21.97	22.39	22.07	24.94	25.86	24.37	alkyldihydroxyacetonephosphate synthase
LOC107992764	9.95	9.95	9.89	9.77	10.44	9.54	TATA-binding protein-associated factor 172
LOC107992735	48.75	49.05	48.94	48.55	48.47	50.63	putative ATP synthase subunit f, mitochondrial
LOC107992857	1.35	1.32	1.27	1.04	1.26	0.99	divergent protein kinase domain 1C
LOC107992741	1.9	1.86	1.82	1.21	1.15	1.17	glycogen-binding subunit 76A
LOC107992743	1.73	1.76	1.71	1.64	1.67	1.68	heparan sulfate 2-O-sulfotransferase pipe
LOC107992742	0.37	0.34	0.36	0.15	0.32	0.27	protein artichoke-like
LOC107992734	24.57	24.95	24.81	53.11	49.01	48.32	uncharacterized LOC107992734
LOC107992773	103.32	103.24	102.88	141.64	143.07	144.38	putative uncharacterized protein DDB_G0271606
LOC107992774	27.85	28.26	28.15	21.18	21.8	22.19	binding protein 1
LOC133667239	2.24	2.28	2.46	1.93	1.63	1.31	protein kinase C iota type-like
LOC107992828	2.56	2.57	2.54	1.81	1.89	1.77	atypical protein kinase C
LOC107992732	3.42	3.45	3.44	1.92	2.04	1.89	lipase 3-like
LOC107992860	5.26	5.35	5.39	7.35	7.36	7.23	sorting nexin-25
LOC107992859	1.94	2.01	2.08	2	2.18	2.05	dnaJ homolog subfamily C member 16
LOC107992730	153.33	154.39	152.94	131.85	128.26	120.89	MICOS complex subunit Mic10
LOC107992856	11.54	11.3	11.32	9.52	9.03	9.48	AP-3 complex subunit beta-2
LOC107992720	507.52	507.95	509.12	455.43	458.34	453.8	large ribosomal subunit protein eL6
LOC107992781	8.37	8.39	8.08	6.92	6.53	7.25	two pore calcium channel protein 1
LOC107992778	20.6	20.1	20.52	19.66	19.21	17.86	mevalonate kinase
LOC107992780	13.08	12.55	12.98	14.61	15.64	15.16	uncharacterized LOC107992780
LOC107992777	3.38	3.31	3.24	3.67	4.34	3.78	dolichyl pyrophosphate Man9GlcNAc2 alpha-1,3-glucosyltransferase
LOC107992779	1.6	1.62	1.55	1.09	1.18	1.26	uncharacterized LOC107992779
LOC107992776	0.68	0.66	0.7	0.57	0.63	0.59	uncharacterized LOC107992776
LOC107992706	1.07	0.97	1.1	1.03	1.31	1.29	D-galactonate transporter
LOC107992874	2.66	2.66	2.65	1.72	1.44	2.11	UNC93-like protein
LOC107992705	5.96	5.91	6	3.84	3.69	4.26	proline dehydrogenase 1, mitochondrial
LOC107992832	15.16	15.32	15.26	8.64	10.44	10.17	uncharacterized protein F58A4.6
LOC107992831	20.52	20.34	19.88	21.74	21.58	22.77	bleomycin hydrolase
LOC107992847	38.1	38.36	37.9	36.12	34.76	34.36	polymerase delta-interacting protein 2
LOC107992848	7.89	7.92	7.93	8.92	9.35	8.69	required for meiotic nuclear division protein 1 homolog
LOC107992846	1.32	1.33	1.21	1.21	1.31	1.51	glutathione synthetase
LOC107992770	13.66	13.85	13.41	7.58	7.79	8.57	synaptotagmin-like protein 5
LOC107992771	7.63	7.74	7.61	4.93	5.61	5.87	translation initiation factor eIF-2B subunit epsilon
LOC107992772	27.42	27.63	27.88	22.38	19.18	23.22	large ribosomal subunit protein bL28m
LOC107992768	11.73	11.78	11.67	7.81	8.22	8	probable phosphorylase b kinase regulatory subunit alpha
LOC107992721	1.21	1.28	1.21	1.81	1.56	1.81	uncharacterized LOC107992721
LOC107992725	3.35	3.39	3.2	3.47	3.02	3.54	beta-1,4-mannosyltransferase egh
LOC107992728	634.52	641.73	635.8	646.28	644.2	643.34	large ribosomal subunit protein P2
LOC107992803	4.84	4.8	4.64	6.28	6.12	6.33	clathrin heavy chain
LOC107992835	7.16	7.27	7.46	6.7	6.32	6.48	ribonuclease P protein subunit p29
LOC107992833	8.28	8.34	8.34	9.8	9.63	9.24	bridge-like lipid transfer protein family member 3A
LOC107992763	2.46	2.44	2.35	1.97	1.75	2.03	zinc finger CCCH domain-containing protein 11A-like
LOC107992760	1.16	1.15	1.15	0.58	0.63	0.59	paired box protein Pax-6
LOC107992762	0.13	0.17	0.12	0.13	0.12	0.03	uncharacterized LOC107992762
LOC107992873	0.75	0.74	0.81	0.87	1	0.93	pre-mRNA-splicing factor CWC22 homolog
LOC107992858	1.25	1.23	1.19	1.35	1.33	1.21	ski oncogene
LOC107992854	15.27	15.32	14.96	13.05	11.58	12.67	SH3 domain-containing protein Dlish
LOC107992853	9.85	9.92	9.73	7.63	6.69	7.75	uncharacterized LOC107992853
LOC107992727	1.69	1.68	1.82	2.22	1.9	1.75	putative uncharacterized protein DDB_G0282499
LOC107992703	5.91	5.92	5.78	3.45	3.38	2.9	lymphoid-specific helicase
LOC107992794	3.08	3.03	3.14	2.25	1.85	2.15	SANT and BTB domain regulator of class switch recombination
LOC107992793	15.31	15.36	15.16	12.99	13.36	13.37	rabankyrin-5
LOC107992795	10.42	10.68	10.94	9.43	9.09	9.98	uncharacterized LOC107992795
LOC107992796	74.82	75.71	74.51	61.71	64.03	64.11	cytochrome b-c1 complex subunit 6, mitochondrial
LOC107992844	7.63	7.6	7.55	5.85	5.96	6.14	histone-lysine N-methyltransferase SETD1
LOC107992865	5.59	5.66	5.85	5.51	5.54	5.57	mediator of RNA polymerase II transcription subunit 21
LOC107992864	9.46	9.66	9.65	8.32	8.13	7.45	translation factor GUF1 homolog, mitochondrial
LOC107992723	491.17	494.12	494.87	424.6	414.94	419.13	small ribosomal subunit protein eS6
LOC107992850	11.13	11.11	11.21	12.08	11.34	10.39	importin-11
LOC107992836	11.24	11.1	11.38	7.77	7.22	7.52	endophilin-A
LOC107992738	0.1	0.11	0.1	0.02	0.02	0.03	SKI family transcriptional corepressor 2
LOC107992740	0.22	0.22	0.22	0.1	0.16	0.2	fork head domain-containing protein FD4
LOC107992733	12.4	12.56	12.41	9.93	9.32	8.5	RRP15-like protein
LOC107992839	1.84	1.82	1.81	0.96	1.16	1.05	protein muscleblind
LOC107994898	2.55	2.5	2.45	3.21	2.74	2.72	circadian locomoter output cycles protein kaput
LOC107994899	5.48	5.58	5.56	7.62	7.68	7.63	protein henna
LOC107994900	0.38	0.37	0.51	0.42	0.58	0.91	mitochondrial basic amino acids transporter-like
LOC107994689	0.37	0.36	0.34	0.4	0.34	0.51	kelch-like protein 10
LOC107994816	3.87	3.95	3.92	3.17	3.43	3.34	vacuolar protein sorting-associated protein 54
LOC107994820	5.36	5.56	5.28	3.99	4.24	4.63	cytoplasmic dynein 2 light intermediate chain 1
LOC107994819	4.03	4.06	4.1	4.09	4.03	4.2	protein numb
LOC107994817	941.8	945.55	928.87	1045.81	1087.1	1106.73	serine-rich adhesin for platelets
LOC107994687	0.08	0.08	0.07	0.14	0.03	0.06	small proline-rich protein 2I-like
LOC107994757	0.32	0.32	0.29	0.27	0.35	0.38	radial spoke head 1 homolog
LOC108003091	2.59	2.55	2.54	2.09	1.57	1.81	uncharacterized LOC108003091
LOC108003090	0.5	0.5	0.5	4.39	4.57	4.97	uncharacterized LOC108003090
LOC133667378	0.59	0.58	0.58	0.88	0.72	0.84	uncharacterized LOC133667378
LOC107994704	2.56	2.54	2.31	3.73	3.27	3.12	etoposide-induced protein 2.4
LOC107994712	3.98	4	4.14	3.18	2.96	2.91	transforming growth factor beta regulator 1
LOC107994778	4.03	3.98	3.83	3.7	3.77	3.78	CUGBP Elav-like family member 2
LOC107994685	0.04	0.04	0.03	0	0	0	nose resistant to fluoxetine protein 6-like
LOC107994951	5.49	5.57	5.43	3.22	3.12	3.42	furin-like protease 2
LOC107994716	421.51	423.38	424.15	414.15	413.68	412.98	small ribosomal subunit protein eS17
LOC107994965	6.04	6.06	6.01	6.35	7.13	6.69	ubiquitin carboxyl-terminal hydrolase 3
LOC107994996	14.08	13.87	14.16	8.31	9.03	8.53	binding protein 42
LOC107994997	2.1	2.1	2.14	1.03	1.21	1.15	uncharacterized LOC107994997
LOC107994711	22.74	22.88	22.24	24.61	24.54	24.02	ER membrane protein complex subunit 7
LOC107994990	1.7	1.65	1.63	1.23	0.9	0.47	tectonic-like complex member MKS1
LOC107994991	0.93	0.95	1.03	1.29	1.4	1.18	rhomboid-related protein 2
LOC107994839	6.15	6.17	6.09	4.59	4.71	4.53	uncharacterized LOC107994839
LOC107994840	0.12	0.14	0.11	0.1	0.2	0.03	uncharacterized LOC107994840
LOC107994718	18.43	18.48	18.94	13.54	13.15	12.91	large ribosomal subunit protein mL44
LOC107994721	6.41	6.4	6.38	8.84	7.46	7.26	vacuolar protein sorting-associated protein 37B
LOC107994739	12.33	12.37	12.1	10.01	8.78	8.58	dnaJ homolog subfamily B member 14-like
LOC107994682	4.54	4.6	4.66	3.36	3.89	3.64	WASH complex subunit 1
LOC107994681	0.84	0.86	0.83	0.53	0.54	0.54	adipokinetic hormone/corazonin-related peptide receptor variant I
LOC107994693	9.66	9.78	9.68	10.11	9.58	9.23	N-acetylgalactosaminyltransferase 7
LOC107994695	4.13	4.11	4.15	3.17	2.9	3.26	protein Daple
LOC107994968	4.71	4.74	4.69	2.87	3.35	3.03	NGFI-A-binding protein homolog
LOC107994738	0.98	0.97	0.93	0.95	0.88	0.94	uncharacterized LOC107994738
LOC107994698	0.96	0.99	0.99	1.27	0.99	1.14	DNA repair protein xrcc4
LOC107994697	9.98	9.8	9.55	8.13	7.74	7.3	RAB6A-GEF complex partner protein 2
LOC107994694	2.43	2.48	2.44	2.67	2.94	3.04	ribosome biogenesis protein BOP1 homolog
LOC107994700	1.02	1.01	1.01	0.64	0.79	0.99	uncharacterized LOC107994700
LOC107995008	10.96	11.02	11.13	10.97	11.32	10.09	protein AATF
LOC107995007	5.62	5.39	5.42	5.24	5.03	5.39	KIF-binding protein
LOC107994709	605.1	610.37	608.98	403.91	404.44	413.06	large ribosomal subunit protein eL14
LOC107994777	5.48	5.45	5.37	4.63	5.21	5.58	HEAT repeat-containing protein 6
LOC107994776	13.82	14.1	14.32	8.04	8.61	8.44	PRKR-interacting protein 1 homolog
LOC107994774	2.85	2.86	2.92	2.77	3.28	2.9	E3 ubiquitin-protein ligase RNF25
LOC107994771	12.25	12.25	12.13	10.39	11.13	10.41	tuftelin
LOC107994773	18.94	19	18.69	15.55	15.92	16.49	cytoplasmic protein NCK1
LOC107994772	17.73	17.93	17.86	12.32	12.31	11.5	arf-GAP domain and FG repeat-containing protein 1
LOC107994770	18.08	18.16	17.96	15.37	16.74	15.22	probable phosphorylase b kinase regulatory subunit beta
LOC107994769	9.68	9.64	9.77	6.25	6.58	6.43	pre-mRNA-splicing factor CWC25 homolog
LOC107994768	7.04	7.2	7.11	7.14	6.08	6.62	UBX domain-containing protein 6
LOC107994680	27.65	27.58	27.76	23.07	24.85	22.82	synaptic vesicle 2-related protein
LOC107994764	11.32	11.37	11.32	8.18	8.29	8.09	protein unc-119 homolog B
LOC107994763	54.13	54.11	54.72	42.93	41.99	42.08	protein ABHD11
LOC107994765	83.91	83.76	84.32	90.57	94.37	92.31	transmembrane emp24 domain-containing protein
LOC107994761	1.53	1.5	1.54	1.04	0.82	1.25	protein Wnt-5b-like
LOC107994766	0	0	0	0.08	0.07	0.23	uncharacterized LOC107994766
LOC107994977	24.23	24.19	24.14	27.04	23.92	23.91	large ribosomal subunit protein uL18m
LOC107994975	7.66	7.68	7.7	5.91	5.84	5.21	PHD finger protein 12
LOC107994976	15.96	16.28	15.55	12.94	14.47	14.2	GPN-loop GTPase 3
LOC107994719	9.18	9.22	9.13	7.92	7.44	7.25	replication protein A 32 kDa subunit
LOC107993083	2.92	2.97	2.9	3.34	3.03	2.92	N-alpha-acetyltransferase 25, NatB auxiliary subunit
LOC107994760	0.06	0.06	0.06	0	0.02	0	MATH and LRR domain-containing protein PFE0570w-like
LOC107994742	0.47	0.47	0.47	0.25	0.22	0.21	LIM/homeobox protein Awh-like
LOC107994713	0.28	0.3	0.26	0.09	0.1	0.16	LIM/homeobox protein Awh
LOC107994942	20.88	20.91	20.85	20.15	20.29	20.78	large ribosomal subunit protein uL3m
LOC107994941	6.36	6.18	6.27	6.89	7.42	7.7	importin subunit alpha-3
LOC107994971	0.1	0.09	0.08	0.18	0.18	0.25	sodium channel protein Nach-like
LOC107994970	0.28	0.27	0.23	0.43	0.46	0.57	muscle, skeletal receptor tyrosine protein kinase-like
LOC107994746	0.39	0.39	0.33	0.2	0.21	0.12	heat shock transcription factor, X-linked member 4-like
LOC107994677	12.88	12.65	12.76	9.41	9.08	8.82	GPN-loop GTPase 1
LOC107994983	0.5	0.54	0.45	0.33	0.23	0.35	hyaluronan mediated motility receptor-like
LOC107994699	49.22	49.58	49.55	66.75	65.58	62.92	tumor suppressor candidate 3
LOC107994914	5.61	5.62	5.63	3.78	4.21	4.11	polyprenol reductase
LOC107994913	4.04	4.04	3.89	3.43	3.5	3.64	TNF receptor-associated factor 6
LOC107994912	26.09	26.18	25.85	24.81	23.01	24.95	proton-coupled zinc antiporter SLC30A1
LOC107994676	1.19	1.19	1.07	2.26	2.29	2.19	vascular endothelial growth factor receptor 1
LOC107994723	1.38	1.39	1.32	0.88	0.95	1.34	uncharacterized LOC107994723
LOC107994744	62.17	61.53	60.95	73.21	67.6	64.72	proteasome maturation protein
LOC107994995	10.73	10.89	10.66	9.91	9.12	10.29	uncharacterized LOC107994995
LOC107994969	14.08	14.11	14.26	11.95	11.14	12.23	leucine--tRNA ligase, cytoplasmic
LOC133665591	17.57	17.65	17.8	14.53	12.65	15.88	homocysteine S-methyltransferase YbgG-like
LOC107994691	8.53	8.65	8.63	11	11.01	10.91	arginine--tRNA ligase, cytoplasmic
LOC107994675	2.35	2.38	2.33	2.41	2.14	2.18	protein scalloped
LOC107994808	0.19	0.18	0.21	0.03	0.13	0.1	integrator complex subunit 12-like
LOC107994810	4.84	4.87	4.88	3.41	3.13	3.45	post-GPI attachment to proteins factor 2-like
LOC107994980	25.26	25.29	25.29	29.41	28.8	30.75	digestive cysteine proteinase 1
LOC107994710	17.04	17.01	16.89	14.41	13.5	15.16	protein MAK16 homolog
LOC107994748	9.71	9.73	9.75	11.46	11.74	11.07	trafficking protein particle complex subunit 2-like protein
LOC107994754	13.1	13.18	13.92	9.04	10.22	9.64	electron transfer flavoprotein regulatory factor 1
LOC107994946	4.07	4.17	4.09	2.68	2.78	2.84	eyes absent homolog 4
LOC107994947	6.1	6.12	5.93	5.98	6.55	6.4	nuclear transcription factor Y subunit gamma
LOC107995001	9.94	10.05	9.78	11.21	11.17	10.68	intraflagellar transport protein 52 homolog
LOC107995002	7.22	7.34	6.98	6.6	6.73	5.99	uncharacterized LOC107995002
LOC107994707	38.03	38.95	37.71	21.62	22.43	23.34	neuroendocrine protein 7B2
LOC107995015	1.08	1.06	1.03	0.79	0.85	0.74	uncharacterized LOC107995015
LOC107994928	0.04	0.09	0.02	0.03	0.07	0.04	vesicular glutamate transporter 1
LOC107994927	0.55	0.55	0.49	0.44	0.39	0.39	phospholipase A1 member A
LOC107994944	7.82	7.95	7.88	4.48	4.72	4.59	synaptotagmin 1
LOC107994752	1.58	1.6	1.45	0.95	0.65	0.78	uncharacterized LOC107994752
LOC107995006	1.92	1.94	1.94	1.8	1.61	1.65	out at first protein
LOC107994907	0.45	0.46	0.44	0.32	0.27	0.28	putative transcription factor SOX-15
LOC107994827	14.27	14.18	13.89	15.41	15.43	17.08	glutamate--cysteine ligase regulatory subunit
LOC133666628	32.44	32.73	32.68	29.04	30.07	29.88	transmembrane protein 14C
LOC107994826	12.08	12.24	11.97	12.87	13.45	14.21	ornithine decarboxylase
LOC107994824	12.04	12.13	11.98	9.5	9.96	9.56	A disintegrin and metalloproteinase with thrombospondin motifs like
LOC107994989	7.33	7.56	7.15	6.22	5.78	6.7	homologous-pairing protein 2 homolog
LOC107994988	73.62	74.27	73.61	59.55	61.79	58.77	dipeptidase 1
LOC107994916	31.19	31.25	31.26	26.82	28.08	28.87	serine/threonine-protein phosphatase 2A 65 kDa regulatory subunit A alpha isoform
LOC107994915	1.15	1.15	1.2	2.34	2.32	2.14	uncharacterized LOC107994915
LOC107994910	0.3	0.3	0.34	0.17	0.24	0.16	sodium-dependent dopamine transporter
LOC107994911	60.49	60.71	60.85	55.01	58.34	57.08	E3 ubiquitin-protein ligase RNF10
LOC107994859	533.11	534.01	532.79	481.12	504.11	499.63	heat shock 70 kDa protein cognate 4
LOC107994860	11.38	11.36	11.37	7.8	8.22	8.83	malectin
LOC107994715	155.97	156.66	159.27	110.66	110.9	108.98	fatty acid-binding protein homolog 9
LOC107994823	4.93	4.97	4.76	3.82	4.04	4.01	titin
LOC114577099	0.03	0.03	0.03	0.01	0.01	0.05	uncharacterized LOC114577099
LOC107994822	8.09	8.2	7.99	9.06	8.3	8.02	fatty acid-binding protein
LOC107994821	0.13	0.13	0.15	0.19	0.13	0.07	cilia- and flagella-associated protein 299-like
LOC107994745	10.02	10.3	9.75	8.63	9.02	7.93	UPF0545 protein C22orf39 homolog
LOC107994837	6.56	6.49	6.41	4.93	5.14	4.62	B-cell CLL/lymphoma 7 protein family member B
LOC107994836	16.31	16.59	16.23	14.08	12.17	12.22	C-signal
LOC107994835	15.85	15.94	16.01	15.78	16.63	16.77	thioredoxin reductase 1, mitochondrial
LOC107994834	15.65	15.55	15.35	10.81	10.99	12.01	matrix metalloproteinase-24-like
LOC107994674	2.13	2.14	2.11	1.6	1.54	1.91	cilia- and flagella-associated protein 251-like
LOC107994833	1.17	1.17	1.09	1.04	0.98	1.17	uncharacterized LOC107994833
LOC107994832	5.61	5.48	5.54	5.48	5.87	5.8	CCR4-NOT transcription complex subunit 3
LOC107994831	16.21	16.34	16.21	11.92	12.46	12.63	ATP-dependent RNA helicase DDX47
LOC107994800	11.39	11.47	11.25	14.58	12.78	12.89	cytochrome c oxidase assembly protein COX19
LOC107994799	59.33	59.14	60.88	43.76	42.6	41.31	phosphopantothenoylcysteine decarboxylase
LOC107994797	6.85	6.78	6.84	4.69	4.94	5.1	matrix metalloproteinase-2
LOC107994798	0.2	0.2	0.22	0	0.18	0.18	dihydrolipoyl dehydrogenase, mitochondrial-like
LOC107994722	3.11	3.03	2.99	2.01	2.28	2.7	asparagine-rich protein-like
LOC107994901	6.22	6.22	6.11	5.17	5.2	4.89	probable serine/threonine-protein kinase DDB_G0282963
LOC107994903	5.96	6.14	6.13	6.78	6.75	5.74	CDP-diacylglycerol--inositol 3-phosphatidyltransferase
LOC107994701	2.56	2.59	2.63	2.78	2.59	2.76	leucine-rich repeat-containing protein 47
LOC107994936	4.03	4.11	4.07	2.38	2.94	3.45	zinc metalloproteinase nas-13-like
LOC107994935	0.17	0.17	0.17	0.19	0.18	0.27	glucose dehydrogenase
LOC107995012	0.58	0.57	0.56	0.26	0.22	0.39	uncharacterized LOC107995012
LOC107994949	0.07	0.07	0.05	0.4	0.17	0.26	endoglucanase E-4-like
LOC107994999	0.05	0.05	0.06	0.07	0.05	0.08	alpha-tocopherol transfer protein-like
LOC107994755	0	0	0	0.02	0.05	0	uncharacterized LOC107994755
LOC107994963	0.29	0.29	0.27	0.39	0.32	0.41	odorant receptor coreceptor
LOC107994978	1.89	2.01	1.9	1.24	1.25	1.53	ras-like protein family member 10B
LOC107994673	0.15	0.15	0.17	0.11	0.1	0.06	probable citrate synthase 2, mitochondrial
LOC107994967	7.33	7.74	7.6	6.86	7.45	7.27	RING finger and transmembrane domain-containing protein 2
LOC107994966	9.09	8.92	9.09	8.32	7.97	7.76	ADP-ribosylation factor-like protein 6-interacting protein 4
LOC107994714	1.84	1.89	1.79	1.97	1.94	1.91	fructose-bisphosphate aldolase-like
LOC107994885	182.64	183.13	182.94	127.84	128.91	126.73	fructose-bisphosphate aldolase
LOC107994887	2.78	2.77	2.74	1.51	1.36	1.48	uncharacterized LOC107994887
LOC107994877	3.79	3.76	3.71	2.81	3.35	2.84	PAX-interacting protein 1
LOC107994873	1.36	1.37	1.3	1.05	0.98	0.56	serine protease gd-like
LOC107994872	2.82	2.86	2.87	1.89	2.72	2.52	squamous cell carcinoma antigen recognized by T-cells 3
LOC107994875	2.42	2.44	2.48	1.49	1.89	1.87	uncharacterized LOC107994875
LOC107994981	2.17	2.27	2.37	3.21	3.82	3.12	synaptosomal-associated protein 29
LOC107994986	23.9	24.03	24.24	24.71	26.05	26.57	peptidyl-prolyl cis-trans isomerase FKBP4
LOC107994934	3.91	3.73	3.69	5.68	4.76	4.75	GMP reductase 1
LOC107994933	4.73	4.78	4.34	3.85	3.84	3.65	far upstream element-binding protein 3
LOC107994671	16.88	17.18	16.71	12.39	12.89	11.41	glutathione synthetase
LOC107994670	0.24	0.25	0.3	0.27	0.22	0.26	vitellogenin receptor
LOC107994919	25.25	25.29	25.41	13.94	15	14.14	ATP-dependent RNA helicase me31b
LOC107994964	0.12	0.11	0.13	0.05	0.04	0.06	leucine-rich repeat-containing protein 24
LOC107994863	0.86	0.91	0.82	0.3	0.64	0.66	arginine kinase-like
LOC108000617	0	0	0.1	0	0	0	uncharacterized LOC108000617
LOC107994864	1.42	1.48	1.49	1.84	1.59	1.59	venom allergen 3-like
LOC107994862	0.71	0.72	0.72	0.86	0.86	0.84	transient receptor potential cation channel subfamily V member 6
LOC107994884	1215.61	1220.74	1219.67	1106.03	1126.29	1113.27	icarapin-like
LOC107994926	17.17	17.24	17.06	19.81	18.68	18.72	syntaxin-5
LOC107994924	5.66	5.63	5.55	6.85	7.41	7	transport and Golgi organization protein 1
LOC107994850	2.75	2.73	2.73	1.98	2.19	2.19	uncharacterized LOC107994850
LOC107994856	8.66	8.66	8.4	7.39	7.25	7	ankyrin repeat domain-containing protein 12
LOC107994858	17.84	17.72	17.84	16.42	14.2	13.62	transmembrane protein 70 homolog, mitochondrial
LOC107994855	1.62	1.62	1.57	1.83	1.89	1.79	centrosome-associated protein 350
LOC107994705	22.05	21.95	21.94	21.95	22.8	23.67	glycerol-3-phosphate phosphatase
LOC107994929	0.81	0.83	0.85	1.4	1.61	1.11	gamma-aminobutyric acid receptor alpha-like
LOC107994930	0	0	0	0	0.02	0	arginine/serine-rich coiled-coil protein 2-like
LOC107994931	32.83	33.42	33.33	38.04	33.97	35.31	farnesol dehydrogenase
LOC107995017	24.37	24.42	24.24	36.33	34.48	32.26	farnesol dehydrogenase
LOC107995018	0.13	0.13	0.14	0.15	0.1	0.18	arylsulfatase B-like
LOC107994861	8.51	8.41	8.45	8.96	9.02	9.2	protein lava lamp-like
LOC107994954	7.09	6.98	6.97	10.65	9.84	10.42	fatty acid hydroxylase domain-containing protein 2
LOC107994955	2.99	2.98	2.99	3.65	3.25	3.55	probable serine/threonine-protein kinase DDB_G0280133
LOC107994961	0.72	0.74	0.77	0.78	0.78	0.9	uncharacterized LOC107994961
LOC107994962	9.58	9.69	9.68	10.16	10.04	11	glucosamine-6-phosphate isomerase
LOC107994669	6.5	6.6	6.46	5.9	5.65	5.95	regulator of telomere elongation helicase 1 homolog
LOC107994938	8.81	8.93	8.54	7.79	7.37	7.85	T-complex protein 11-like protein 1
LOC107994937	10.76	10.8	10.95	12.65	12.97	13.3	apoptosis-inducing factor 1, mitochondrial
LOC114577098	0.67	0.67	0.71	0.85	0.88	0.74	uncharacterized LOC114577098
LOC107994690	6.68	6.67	6.56	5.87	5.35	5.43	TBC domain-containing protein kinase-like protein
LOC107994973	424.17	424.71	422.78	364.26	359.02	360.68	large ribosomal subunit protein uL1
LOC107994974	28.16	28.24	28.69	22.77	23.54	23.68	thioredoxin-like protein 4A
LOC107994708	5.81	5.95	6.02	6.11	6.59	6.41	UDP-galactose translocator
LOC107994667	51.01	51.69	51.44	56.95	56.5	54.97	transaldolase
LOC107994948	12.2	12.44	11.95	11.45	9.85	10.76	zinc finger protein 330 homolog
LOC107994750	48.12	47.53	47.71	50.3	53.59	52.58	signal peptidase complex subunit 3
LOC107994740	0.93	0.96	0.85	0.68	0.63	0.44	fibroblast growth factor receptor substrate 2
LOC107995011	2.1	2.14	2.2	2.12	2.14	1.67	ankyrin repeat, PH and SEC7 domain containing protein secG-like
LOC107994703	1.67	1.69	1.8	1.9	1.89	1.7	serine/arginine-rich splicing factor 7
LOC107994696	11.21	11.01	10.73	10.96	12.48	11.24	ribosomal RNA processing protein 1 homolog
LOC107994849	2.61	2.64	2.58	2.75	3.11	2.9	lysocardiolipin acyltransferase 1
LOC107994666	3.61	3.58	3.73	3.56	3.33	3	regulator of microtubule dynamics protein 1-like
LOC107994848	1.04	1.08	1	0.97	0.77	0.74	phospholipase DDHD1-like
LOC107994847	29.59	29.55	28.92	25.26	27.47	25.01	enhancer of rudimentary homolog
LOC107994665	14.65	14.87	14.3	20.64	20.12	21.49	glucose-6-phosphate isomerase
LOC107994846	5.37	5.42	5.32	3.86	3.93	3.94	dolichol kinase
LOC107994908	6.63	6.68	6.55	4.29	4.41	4.45	synaptotagmin-4
LOC107995004	5.23	5.19	5.03	4.27	5.02	4.69	arrestin domain-containing protein 17
LOC107994869	3.11	3.07	3.07	2.09	1.77	1.85	potassium voltage-gated channel subfamily KQT member 1-like
LOC107994867	1.95	1.93	1.79	1.59	1.68	1.63	potassium voltage-gated channel subfamily KQT member 1
LOC107994892	0.63	0.62	0.6	0.49	0.52	0.5	uncharacterized LOC107994892
LOC107994724	1.82	1.82	1.78	1.92	1.74	2.2	tuftelin-interacting protein 11
LOC107994734	2.36	2.31	2.26	1.73	1.74	1.7	flotillin-2
LOC133666846	0.03	0.03	0.03	0.02	0.03	0.07	glucose dehydrogenase
LOC107994731	0.11	0.09	0.1	0.05	0.07	0.04	glucose dehydrogenase
LOC107994733	0.12	0.08	0.08	0.16	0.21	0.18	glucose dehydrogenase
LOC107994728	0.1	0.15	0.12	0.19	0.21	0.15	glucose dehydrogenase
LOC107994725	1.25	1.28	1.34	1.03	1.06	1.16	glucose dehydrogenase
LOC107994729	0.12	0.15	0.11	0.19	0.14	0.17	glucose dehydrogenase
LOC133666857	0.13	0.13	0.12	0.07	0.03	0	glucose dehydrogenase
LOC107994730	0.87	0.83	0.82	0.82	0.73	0.84	glucose dehydrogenase
LOC107994726	4.23	4.25	4.2	3.42	3.32	3.35	max-binding protein MNT
LOC107994806	3.03	3.08	3.04	4.25	4.05	4.02	phosphorylase b kinase gamma catalytic chain, skeletal muscle/heart isoform
LOC107994805	12.84	12.87	12.95	9.51	10.01	9.94	coiled-coil domain-containing protein 93
LOC107994803	23.52	23.49	23.44	27.11	25.81	25.53	proton-coupled amino acid transporter-like protein pathetic
LOC107995010	5.33	5.5	5.43	5.93	5.54	4.82	autophagy-related protein 13
LOC107994960	27.61	28.09	27.43	26.87	29.06	29.03	ubiquitin carboxyl-terminal hydrolase isozyme L5
LOC107994959	16.13	16.18	16.13	11.61	12	11.87	uncharacterized LOC107994959
LOC107994662	9.47	9.36	9.76	8.29	6.89	6.66	uncharacterized LOC107994662
LOC107994661	7.06	7.13	7.25	4.69	4.43	5.28	SET and MYND domain-containing protein 4
LOC107994923	0.27	0.26	0.24	1.36	0.83	1.08	uncharacterized LOC107994923
LOC107994922	0.01	0	0.02	0.06	0.03	0.04	organic anion transporter 3-like
LOC107994921	8.73	8.98	9.04	8.86	8.47	7.97	mediator of RNA polymerase II transcription subunit 31-A
LOC107994660	11.09	11.23	11.55	10.34	9.58	9.72	uncharacterized LOC107994660
LOC107994920	0.17	0.16	0.21	0.27	0.21	0.47	cuticle protein 7
LOC107994998	7.59	7.54	7.55	5.18	5.26	5.57	putative leucine-rich repeat-containing protein DDB_G0290503
LOC107994917	7.29	7.35	7.3	8.93	9.26	8.52	protein kinase C and casein kinase substrate in neurons protein 1
LOC107994940	5.68	5.72	5.57	5.26	5.57	5.43	E3 ubiquitin ligase Rnf121
LOC107994843	2.8	2.82	2.81	2.25	2.25	2.23	teneurin-m
LOC107994845	0.02	0.02	0.02	0.02	0.04	0.04	sialin-like
LOC107993134	0	0	0.02	0.02	0	0.02	sialin
LOC107995020	70.26	70.1	69.27	26.12	27.35	25.98	uncharacterized LOC107995020
LOC107994943	1.65	1.63	1.61	1.35	1.34	1.46	uncharacterized LOC107994943
LOC107994953	0.62	0.62	0.6	1.14	0.94	0.91	probable cytochrome P450 6a13
LOC107994957	1.18	1.13	1.13	1.34	1.35	1.34	phosphatidylinositol 4-phosphate 3-kinase C2 domain-containing subunit beta
LOC107995016	0.14	0.14	0.13	0.07	0.05	0.03	homeotic protein caudal-like
LOC107994702	7.4	7.61	7.63	4.32	4	3.56	protein arginine N-methyltransferase 9
LOC107994717	3.92	3.87	3.64	3.92	4.48	4.43	serine hydrolase-like protein 2
LOC107995009	1.77	1.71	1.69	1.75	1.21	1.15	polycomb protein Sfmbt
LOC107994985	5.4	5.42	5.41	2.41	2.45	2.49	helix-loop-helix protein 11
LOC107994692	7.75	7.88	8.1	7.29	6.27	7.05	TBC1 domain family member 13
LOC107994878	2.52	2.46	2.49	1.72	1.74	1.72	chromosome transmission fidelity protein 18 homolog
LOC107994883	12.65	12.74	12.85	10.99	11.29	9.9	uncharacterized LOC107994883
LOC107994879	28.31	28.42	28.61	27.92	27.63	27.74	uncharacterized LOC107994879
LOC107994881	20.05	19.99	20.2	18.05	19.13	18.66	uncharacterized LOC107994881
LOC133665628	29.77	30.16	30.37	27.22	27.91	28.18	uncharacterized LOC133665628
LOC107994880	12.49	12.47	12.14	22.73	22.31	21.94	peroxisomal membrane protein PMP34
LOC108004114	19.87	20.18	19.83	18.52	20.13	19.75	dexamethasone-induced Ras-related protein 1
LOC107995005	47.57	47.83	48.37	38.23	32.76	36.9	uncharacterized LOC107995005
LOC107994781	1.74	1.75	1.71	1.43	1.45	1.45	myocardin-like
LOC107994783	0.05	0.05	0.05	0.02	0	0.02	glucose dehydrogenase
LOC107994782	0.69	0.65	0.62	1.01	1.08	1.2	glucose dehydrogenase
LOC107993950	2.73	2.49	2.37	5.05	4.28	5.04	glucose dehydrogenase
LOC107994785	0.51	0.51	0.49	1.39	1.74	1.47	glucose dehydrogenase
LOC107994706	20.58	20.62	21.09	15.36	15.46	14.16	aprataxin
LOC107994871	16.9	17.15	16.81	13.81	13.71	12.65	3-phosphoinositide-dependent protein kinase 1
LOC107994790	0	0.02	0	0.01	0.05	0.03	uncharacterized LOC107994790
LOC108002574	17.05	17.21	17.12	12.3	11.97	11.4	U3 small nucleolar RNA-associated protein 6 homolog
LOC108002575	9.18	9.33	9.04	5.26	5.98	5.48	tektin-B1
LOC108003270	18.6	18.83	18.86	25.1	25.89	25.53	chromobox protein homolog 5
LOC133665639	21.43	21.71	21.27	15.26	15.26	13.9	uncharacterized LOC133665639
LOC108003271	7.66	7.6	7.72	7.63	7.28	5.33	uncharacterized LOC108003271
LOC108003272	639.63	641.93	651.94	432.56	430.65	422.71	large ribosomal subunit protein eL38
LOC108002547	3.34	3.23	3.23	2.9	3.34	3.63	BAG family molecular chaperone regulator 2
LOC108002537	4.67	4.69	4.58	3.37	3.23	4.04	ras-related protein Rab-23
LOC108001965	2.79	2.83	2.82	3.76	3.59	3.9	tyrosine-protein kinase Src42A
LOC108002544	4.96	5.06	5.01	5.74	6.22	5.39	ubiquitin carboxyl-terminal hydrolase 14
LOC108002546	7.21	7.24	7.3	6.07	5.65	5.98	guanine nucleotide-binding protein subunit beta-5
LOC108002567	80.73	81.33	80.64	106.52	109.42	107.12	ATP synthase subunit alpha, mitochondrial
LOC108002568	4.37	4.32	4.26	7.51	6.72	7.46	cell cycle control protein 50A
LOC108002573	11.32	11.42	11.52	11.54	11.36	10.95	UV excision repair protein RAD23 homolog B
LOC114578120	8.77	8.83	9.21	8.53	8.32	8.55	dolichol-phosphate mannosyltransferase subunit 3
LOC108002545	12.02	11.82	11.93	9.44	10.19	9.96	glutamyl-tRNA(Gln) amidotransferase subunit B, mitochondrial
LOC108002538	2.27	2.33	2.3	2.45	2.63	2.89	protein phosphatase 1 regulatory subunit 12A
LOC108002564	0.63	0.57	0.61	0.95	0.8	0.79	ubiquitin carboxyl-terminal hydrolase 35
LOC108002539	16.42	16.3	16.39	17.31	18.18	18	uncharacterized LOC108002539
LOC108002566	16.66	16.49	16.53	18.41	18.64	18.93	uncharacterized LOC108002566
LOC108002576	1.43	1.46	1.38	1.85	1.76	1.99	N-acetylgalactosamine kinase
LOC108002569	1.88	1.84	1.92	2.32	2.12	2.03	ubiquitin carboxyl-terminal hydrolase 31
LOC108002556	3.05	3.23	3.42	2.12	2.7	2.34	uncharacterized LOC108002556
LOC108002555	3.62	3.61	3.55	2.56	2.88	2.79	protein tweety
LOC108002572	14.27	14.47	14.53	17.42	16.48	17.49	putative pyridoxal-dependent decarboxylase domain-containing protein 2
LOC108002571	24.4	23.9	23.85	24.25	27.52	24.02	uncharacterized LOC108002571
LOC108002570	4.14	4.04	4.03	5.39	5.66	5.12	F-box/LRR-repeat protein 20
LOC108002559	4.56	4.57	4.38	3.31	4.1	3.73	dual specificity mitogen-activated protein kinase kinase dSOR1
LOC108002557	0.38	0.39	0.31	0.59	0.47	0.49	sodium/potassium-transporting ATPase subunit alpha-B-like
LOC108002560	388.93	393.38	390.24	291.28	296.24	287.7	large ribosomal subunit protein uL22
LOC108002558	10.58	10.74	10.42	8.51	8.23	8.37	synaptic vesicle glycoprotein 2B
LOC108002550	3.84	3.8	3.78	2.7	2.92	2.62	uncharacterized LOC108002550
LOC108002552	4.65	4.62	4.61	5.09	5.72	5.77	E3 ubiquitin-protein ligase ariadne-1
LOC108002553	7.8	7.61	7.51	6.08	5.58	6	serine/threonine-protein kinase ULK3
LOC108002540	2.58	2.56	2.49	3.23	2.97	3.09	uncharacterized LOC108002540
LOC108002565	5.93	5.99	5.86	5.23	5.61	5.72	ubiquitin-conjugating enzyme E2 Q2
LOC108002561	0.24	0.24	0.23	0.22	0.16	0.17	peroxidasin
LOC108002577	1.67	1.61	1.58	0.74	0.93	1.27	zwei Ig domain protein zig-8-like
LOC108002966	0.51	0.51	0.52	0.3	0.26	0.3	zwei Ig domain protein zig-8-like
LOC108002975	1.24	1.25	1.26	1.73	1.63	1.45	gonadotropin-releasing hormone receptor
LOC108002965	27.92	27.71	27.9	26.54	24.75	24.22	nucleobindin-2
LOC107993719	12.81	12.8	12.76	8.82	8.57	8.73	protein bric-a-brac 2-like
LOC108002968	23.6	23.77	23.79	13.92	13.79	13.96	MAGUK p55 subfamily member 7
LOC108002955	18.03	17.9	17.95	13.68	13.87	14.08	NF-kappa-B inhibitor cactus
LOC108002958	94.97	94.48	93.92	113.76	116.7	115.42	dnaJ homolog subfamily C member 22
LOC108002957	4.31	4.31	4.38	5.19	5.74	5.5	U2 small nuclear ribonucleoprotein auxiliary factor 35 kDa subunit-related protein 2
LOC108002956	0.19	0.16	0.15	0.33	0.36	0.17	putative serine protease K12H4.7
LOC108002960	4.11	4.23	4.15	2.91	2.69	2.62	clavesin-2-like
LOC108002948	1.57	1.6	1.58	1.24	1.3	1.5	uncharacterized LOC108002948
LOC108002969	24.75	24.59	24.91	26.59	25.48	24.19	protein GPR107
LOC108002963	2.32	2.27	2.25	1.64	1.76	1.91	probable G-protein coupled receptor B0563.6
LOC108002964	0.11	0.15	0.12	0.11	0.12	0.13	frequenin-2
LOC114578153	1.54	1.56	1.56	0.75	0.85	0.92	uncharacterized LOC114578153
LOC108002970	0.7	0.67	0.68	0.54	0.4	0.54	uncharacterized LOC108002970
LOC108002971	20.41	20.3	21.36	18.81	17.84	18.37	methyltransferase N6AMT1
LOC108002972	13.98	13.98	14.39	13.04	11.98	13.49	SNAPIN protein homolog
LOC107997986	0.34	0.32	0.32	0.4	0.4	0.38	ras guanine nucleotide exchange factor P-like
LOC107997977	67.56	68.01	67.32	41.47	42.18	41.72	uncharacterized LOC107997977
LOC133667791	10.31	10.42	10.51	10.5	10.71	10.83	uncharacterized LOC133667791
LOC107997955	15.48	15.41	15.25	9	8.37	9.11	mitochondrial DNA helicase
LOC107997416	2.76	2.73	2.62	2.55	2.27	2.1	glycosyltransferase 25 family member
LOC107998045	30.01	30.5	31.01	28.04	29.46	29.44	actin-related protein 3
LOC107997796	10.11	10.13	10.22	9.49	9.67	9.69	ribosome quality control complex subunit TCF25
LOC107997816	18.07	18.18	18.67	25.55	23.89	23.05	leucine-rich repeat-containing protein 59
LOC107997765	2.59	2.6	2.72	3.1	3	2.89	uncharacterized LOC107997765
LOC107998084	0.13	0.12	0.17	0.09	0.13	0.05	uncharacterized LOC107998084
LOC107998056	0.09	0.09	0.09	0.18	0.21	0.21	uncharacterized LOC107998056
LOC107997349	0.38	0.34	0.32	0.17	0.37	0.2	uncharacterized LOC107997349
LOC107997402	5.66	5.42	5.47	6.36	6.56	6.13	beta-parvin
LOC107997438	15.08	14.79	15.11	15.32	13.65	14.29	small ribosomal subunit protein mS35
LOC107997406	0.47	0.47	0.5	0.42	0.42	0.29	kinesin-like protein KIF18A
LOC107997600	9.99	9.95	10.1	7.33	7.15	6.86	pyruvate dehydrogenase
LOC107997603	8.37	8.66	8.39	11.61	11.02	10.01	vacuolar protein sorting-associated protein 4
LOC107997580	1.47	1.41	1.53	2.55	2.83	2.75	F-box/WD repeat-containing protein 7
LOC107997616	12.2	12.33	12.2	11.72	11.9	12.47	ecto-NOX disulfide-thiol exchanger 2
LOC107997610	28.73	28.84	29.65	28.71	30.43	29.31	dnaJ homolog subfamily C member 24
LOC107997645	24.49	24.35	24.51	17.5	17.73	17.64	uncharacterized LOC107997645
LOC107997638	1.07	1.01	0.95	0.92	0.97	0.86	arf-GAP with dual PH domain-containing protein 1
LOC107997624	2.23	2.25	2.15	2.15	2.08	2.59	protein halfway
LOC107997398	9.95	10.09	10.01	9.08	10.76	8.98	probable ATP-dependent RNA helicase DDX52
LOC107997369	5.42	5.38	5.31	3.26	3.49	3.79	protein PFF0380w-like
LOC107997998	15.71	16.1	15.62	13.88	12.93	12.98	ubiquitin conjugation factor E4 A
LOC107998033	17.75	18.03	17.18	16.32	13.37	14.43	phosphoserine phosphatase
LOC107998019	3.71	3.74	3.73	2.89	2.98	2.65	G-protein coupled receptor Mth2
LOC107997664	13.61	13.68	13.49	11.59	11.67	11.35	pre-mRNA-processing-splicing factor 8
LOC108001968	3.33	3.39	3.32	2.39	2.5	2.32	ribosomal protein S6 kinase beta-1
LOC108001966	3.96	3.93	3.97	2.87	2.44	2.59	corepressor interacting with RBPJ 1
LOC107997422	10.16	10.5	10.05	8.99	7.76	8.4	sesquipedalian-1-like
LOC107997887	8.2	8.44	8.21	6.71	7.11	7.01	protein hobbit
LOC107997828	14.39	14.46	14.5	7.62	8.32	8.24	tRNA-dihydrouridine(16/17) synthase
LOC107997844	18.75	18.59	19.16	17.72	18.25	18.91	protoheme IX farnesyltransferase, mitochondrial
LOC107997554	22.67	23.08	22.64	17.8	17.55	18.53	ubiquinone biosynthesis protein COQ4 homolog, mitochondrial
LOC107997506	11.5	11.69	11.62	8.28	8.13	8.97	discoidin domain-containing receptor 2
LOC107997456	11.94	11.86	11.88	9.36	9.44	8.87	inositol polyphosphate-4-phosphatase type I A
LOC107997540	10	9.81	10.33	8.84	8.43	7.57	exopolyphosphatase PRUNE1
LOC107997531	0.85	0.82	0.9	0.36	0.54	0.62	protein scabrous-like
LOC108002579	1.45	1.57	1.49	0.97	1.38	0.76	zinc finger protein 54
LOC107997856	1.11	1.12	1.06	0.65	0.8	0.64	SCY1-like protein 2
LOC107997871	6.93	6.84	6.97	6.86	6.1	6.41	DDB1- and CUL4-associated factor 11
LOC107997900	47.68	47.29	47.45	33.94	34.9	34.97	beta-alanyl-dopamine/carcinine hydrolase
LOC107997914	32.06	31.82	32.27	22.63	23.32	22.14	putative E3 ubiquitin-protein ligase UBR7
LOC107997572	17.48	17.6	17.72	11.82	12.15	12.06	myoneurin
LOC107997561	13.15	13.22	13.25	11.29	11.71	11.83	kalirin
LOC107997926	18.29	18.66	18.74	15.84	16.64	17.21	large ribosomal subunit protein mL38
LOC107997934	0.66	0.77	0.79	0.56	0.9	0.67	synaptonemal complex protein 1-like
LOC107997946	15.02	15.05	15.43	8.8	9.84	9.15	locomotion-related protein Hikaru genki
LOC107997721	1.95	2	1.92	1.78	1.83	1.97	sarcospan
LOC107997677	0.09	0.09	0.11	0.07	0.05	0.05	transmembrane channel-like protein
LOC108001828	0.8	0.81	0.83	0.67	0.58	0.6	carboxyl-terminal PDZ ligand of neuronal nitric oxide synthase protein-like
LOC108001769	11.1	11.15	10.82	9.64	10.58	9.4	diphosphomevalonate decarboxylase
LOC108001755	18.13	18.55	18.84	8.75	7.72	7.62	acyl-coenzyme A thioesterase 13
LOC108001810	41.52	41.59	41.32	38.11	39.12	37.86	peroxidasin
LOC108001816	3.71	3.73	3.66	4.42	4.19	4.35	uncharacterized LOC108001816
LOC108001761	25.33	25.13	25.99	17.35	17.68	18.86	cleavage and polyadenylation specificity factor subunit 5
LOC108001777	17.62	17.48	17.84	14.91	14.83	16.54	uncharacterized LOC108001777
LOC108001760	17.71	17.69	17.92	16.35	16.94	19.01	pyrimidodiazepine synthase
LOC108001774	9.22	9.37	9.46	6.85	6.74	6.62	uncharacterized LOC108001774
LOC108001834	8.88	8.87	8.81	5.93	5.43	5.73	transcriptional repressor p66-beta
LOC108001849	5.93	5.85	5.79	4.72	4.9	4.89	F-box only protein 33
LOC108001854	16.47	16.8	16.33	21.83	18.96	19.61	uncharacterized LOC108001854
LOC108001853	5.66	5.7	5.7	4.02	4.08	3.88	uncharacterized LOC108001853
LOC108001784	16.91	16.84	16.93	10.86	10.82	11.62	basigin
LOC108001785	12.01	12.12	11.93	11.4	11.56	11.18	uncharacterized LOC108001785
LOC108001804	0.31	0.32	0.33	0.22	0.29	0.28	protein espinas-like
LOC108001806	0	0	0	0	0.06	0.01	uncharacterized LOC108001806
LOC133665688	0	0	0	0	0.09	0.12	uncharacterized LOC133665688
LOC108001825	17.04	17.06	17.02	13.7	13.63	14.13	tafazzin
LOC108001824	3.66	3.63	3.52	5.18	5.8	5.49	PX domain-containing protein kinase-like protein
LOC108001789	5.84	5.81	5.83	4.98	4.86	4.73	RING finger and CHY zinc finger domain-containing protein 1
LOC108001786	2.31	2.31	2.47	1.88	1.76	1.8	myb protein
LOC108001790	2.6	2.64	2.78	2.08	1.45	2.09	checkpoint protein HUS1
LOC108001788	7.31	7.49	7.34	6.86	6.49	6.3	nuclear pore glycoprotein p62
LOC108001852	1.54	1.57	1.54	1.33	1.36	1.13	UDP-glucuronosyltransferase 2B20-like
LOC108001794	1.19	1.21	1.21	1	0.99	0.81	protein Wnt-1-like
LOC108001765	2.74	2.72	2.68	3.62	3.45	3.25	CDK-activating kinase assembly factor MAT1
LOC108001833	1.06	1.05	0.94	1.08	1.28	0.74	lachesin
LOC108001843	6.72	6.49	6.52	7.88	6.9	7.27	NIF3-like protein 1
LOC133665597	5.3	5.41	5.52	7.08	7.89	7.38	probable cytosolic iron-sulfur protein assembly protein Ciao1
LOC108001778	8.9	9.02	8.7	8.67	8.63	8.88	exocyst complex component 4
LOC108001767	2.47	2.48	2.61	3.95	3.79	3.74	transcription initiation factor IIB
LOC108001756	0.81	0.86	0.77	1.13	1.29	1.37	calpain-7
LOC108001847	0.49	0.49	0.45	0.55	0.64	0.7	tyrosine-protein phosphatase non-receptor type 4
LOC107998052	3.86	3.97	3.75	3.67	3.66	3.52	FACT complex subunit spt16
LOC108001842	9.34	9.17	8.94	7.38	8.87	7.54	uncharacterized LOC108001842
LOC107998051	25.27	25.27	25.2	19.25	19.41	20.65	lanC-like protein 2
LOC108001841	4.49	4.52	4.46	4.19	4.61	4.65	very-long-chain 3-oxoacyl-CoA reductase-like
LOC108001839	3.64	3.69	3.71	2.91	3.38	3.2	argininosuccinate lyase
LOC108001850	6.46	6.5	6.69	5.29	6.12	5.79	actin nucleation-promoting factor WASL
LOC108001757	0.56	0.55	0.62	0.48	0.55	0.67	ninjurin-A-like
LOC108001860	1.15	1.17	1.13	1.04	1.22	1.15	zinc finger protein 267-like
LOC108001770	2.72	2.76	2.76	1.74	1.71	1.99	uncharacterized LOC108001770
LOC108001775	0.94	0.98	0.96	1.11	0.64	0.94	mitochondrial-processing peptidase subunit beta-like
LOC108001826	1.9	1.89	1.96	2.58	2.49	2.56	inner nuclear membrane protein Man1
LOC108001827	728.77	731.74	728.1	555.5	551.42	554.59	large ribosomal subunit protein uL6
LOC108001851	1.13	1.07	1.11	1.39	1.18	1.19	ATP-binding cassette sub-family G member 4
LOC108001763	4.1	4.07	4.34	3.28	3.6	3.08	ATP-binding cassette sub-family G member 4-like
LOC108001802	2.79	2.85	2.73	4.15	3.36	4.16	ATP-binding cassette sub-family G member 4-like
LOC108001800	1.55	1.54	1.57	1.23	1.26	1.24	uncharacterized LOC108001800
LOC108001803	54.09	54.14	55.09	46.83	47.05	46.41	ATP-binding cassette sub-family G member 1
LOC108001773	20.79	21.03	21.7	18.47	19.04	17.35	eukaryotic translation initiation factor 4E type 3
LOC108001758	5.58	5.62	5.67	3.95	4.04	4.46	rhythmically expressed gene 5 protein
LOC108001836	10.05	10.33	9.9	10.1	10.93	11.15	actin-interacting protein 1
LOC108001837	4.6	4.7	4.67	3.89	3.9	3.85	protein abrupt
LOC108001848	11.42	11.6	11.68	9.92	9.58	9.8	eukaryotic translation initiation factor 2-alpha kinase
LOC108001856	2.52	2.49	2.64	1.92	2.01	2.03	coadhesin-like
LOC108001844	15.33	15.5	15.41	11.23	11.1	10.5	nuclear pore complex protein Nup154
LOC108001772	7.81	8.03	8.08	9.72	7.72	8.64	histone H2B-like
LOC108001768	3.15	3	3.06	4.09	4.4	4.03	histone H2A
LOC108001855	0.84	0.85	0.83	0.79	0.86	0.84	USP6 N-terminal-like protein
LOC108001766	12.03	11.73	11.61	11.95	12.03	11.9	mitochondrial carrier homolog 2-like
LOC108001838	2.42	2.42	2.31	2.38	2.3	2.18	roquin-1
LOC108001820	8.31	8.28	8.5	7.9	8.29	8.79	calcium-binding mitochondrial carrier protein SCaMC-2
LOC108001823	23.34	23.29	24.44	27.59	26.36	28.23	6-phosphogluconolactonase
LOC108001822	10.71	10.91	10.83	9.05	9.82	9.75	protein ABHD13
LOC108001858	6.83	6.81	7	4.33	4.05	4.45	toll-like receptor 6
LOC108001859	4.34	4.43	4.6	3.02	3.18	2.53	DNA polymerase delta subunit 3
LOC108001812	3.46	3.48	3.58	3.62	3.16	2.6	armadillo repeat-containing protein 8
LOC108001813	4.34	4.31	4.44	4.41	4.15	3.83	islet cell autoantigen 1
LOC108001814	2.25	2.2	2.3	2.53	2.21	2.25	uncharacterized LOC108001814
LOC114578052	0.96	1.03	1	0.67	0.51	0.64	uncharacterized LOC114578052
LOC108001764	1.42	1.41	1.47	1.33	1.46	1.09	uncharacterized LOC108001764
LOC108001845	15.29	15.21	15.2	10.63	9.92	9.63	GPI ethanolamine phosphate transferase 3
LOC114578053	0	0	0	0	0.02	0.02	uncharacterized LOC114578053
LOC108001861	0.33	0.33	0.3	0.16	0.13	0.16	myb-like protein Q
LOC108001780	17.79	18.06	17.39	12.98	12.79	14.35	large ribosomal subunit protein bL33m
LOC107994297	2.46	2.42	2.63	3	2.41	2.25	DNA replication factor Cdt1
LOC108001759	17.31	17.4	17.81	11.49	11.43	11.18	mpv17-like protein 2
LOC108001831	20.49	20.67	20.44	14.04	15.07	14.38	N-acetylneuraminate 9-O-acetyltransferase
LOC108001832	31.82	31.73	31.63	28.91	29.33	28.68	ubiquitin-conjugating enzyme E2 W
LOC108001819	6.66	6.62	6.53	7.06	6.66	7.5	putative inositol monophosphatase 3
LOC108001818	8.04	8.06	8.08	8.63	9.1	9.62	cell growth-regulating nucleolar protein
LOC108001817	3.32	3.37	3.31	4.17	4.15	3.85	tectonin beta-propeller repeat-containing protein
LOC133665797	1.66	1.66	1.62	1.56	1.64	1.31	cationic amino acid transporter 3
LOC133665800	4.24	4.29	4.23	3.31	3.16	3.39	general transcription factor IIH subunit 2
LOC108001648	11.69	11.79	11.83	9.2	9.55	9.51	platelet binding protein GspB
LOC114578026	0.25	0.25	0.23	0.18	0.38	0.22	uncharacterized LOC114578026
LOC108001593	0.68	0.68	0.65	0.45	0.53	0.36	uncharacterized LOC108001593
LOC108001649	69.83	69.78	69.65	85.82	82.88	82.18	ADP-ribosylation factor 1
LOC108001628	4.74	4.76	4.6	4.85	4.43	4.39	dorsal-ventral patterning protein Sog
LOC108001596	0.13	0.13	0.13	0.2	0.14	0.25	alanine--glyoxylate aminotransferase
LOC108001636	2.62	2.62	2.5	2.89	3	2.95	rho guanine nucleotide exchange factor 10
LOC108001637	2.03	2.01	2.06	1.8	1.6	1.45	transmembrane protein 47
LOC108001656	4.84	4.9	4.83	5.85	5.52	5.4	cyclic AMP-responsive element-binding protein 1
LOC108001654	0.6	0.6	0.57	0.36	0.33	0.33	hyccin
LOC108001651	3.25	3.12	3.07	2.51	2.74	2.78	interaptin-like
LOC108001594	18.16	17.89	18.26	22.77	24.84	23.38	Golgi reassembly-stacking protein 2
LOC108001603	34.93	35.3	34.76	29.38	28.24	27.31	NADH dehydrogenase
LOC114578021	15.03	14.96	15.75	12.07	8.88	10.29	uncharacterized LOC114578021
LOC108001655	0.08	0.08	0.1	0.22	0.25	0.25	GATA zinc finger domain-containing protein 4-like
LOC107993136	3.92	4.03	3.86	5.7	5.68	5.3	histone chaperone asf1
LOC108001643	1.45	1.43	1.4	1.15	1.19	0.94	uncharacterized LOC108001643
LOC108001600	25.98	26.57	26.08	18.89	17.12	16.11	DNA polymerase interacting tetratricopeptide repeat-containing, protein of 47 kDa
LOC108001639	2.27	2.26	2.23	3.61	3.45	3.25	clarin-2
LOC108001638	10.81	10.81	10.73	14.09	13.85	13.63	eukaryotic translation initiation factor 3 subunit A
LOC108001599	4.76	4.77	4.84	5.2	4.54	4.99	DENN domain-containing protein 10-like
LOC108001632	4.26	4.23	4.26	7.03	7.01	6.96	beta-alanyl-bioamine nonribosomal peptide synthetase ebony
LOC108001634	0.2	0.2	0.21	0.14	0.17	0.2	orexin/Hypocretin receptor type 1
LOC108001633	7.82	7.77	7.69	8.25	7.59	7.28	uncharacterized LOC108001633
LOC108001595	2.32	2.31	2.32	1.98	2.01	1.58	protein Star
LOC108001621	1.95	2.03	1.97	1.91	2.06	2.23	tRNA:m(4)X modification enzyme TRM13 homolog
LOC108001597	4.24	4.21	4.05	4.19	4.23	4.44	uncharacterized LOC108001597
LOC108001619	51.37	51.68	51.29	45.87	45.62	46.08	uncharacterized LOC108001619
LOC108001618	16.91	17.09	16.96	11.63	12.67	12.58	PAN2-PAN3 deadenylation complex subunit PAN3
LOC108001617	43.86	44.13	45.31	38.08	31.59	35.15	DNA-directed RNA polymerases I, II, and III subunit RPABC5
LOC108001616	7.53	7.48	7.45	19.88	19.02	18.47	proton-coupled amino acid transporter-like protein pathetic
LOC108001612	1.12	1.12	1.34	1.65	1.68	1.61	uncharacterized LOC108001612
LOC108001611	0.03	0.03	0.03	0.09	0.09	0.02	uncharacterized LOC108001611
LOC108001614	0.85	0.82	0.76	0.82	0.66	0.58	uncharacterized LOC108001614
LOC108001610	3.1	3.13	3.01	2.06	2.17	2.14	uncharacterized LOC108001610
LOC108001615	6.49	6.56	6.53	8.79	7.49	7.66	uncharacterized protein KIAA1143 homolog
LOC108001607	12.14	12.33	12.12	10.72	10.59	11	uncharacterized LOC108001607
LOC108001609	1.56	1.53	1.48	2.08	1.68	1.41	poly
LOC108001606	26.7	26.61	27.3	29.81	29.82	30.4	eukaryotic translation initiation factor 3 subunit I
LOC108001605	7.11	7.2	7.21	5.67	5.55	4.99	protein abrupt
LOC108001591	23.79	24.11	23.98	24.96	24.5	25.28	AFG3-like protein 2
LOC108001604	0.42	0.43	0.42	0.24	0.35	0.18	mucin-2-like
LOC108001631	9.82	9.84	9.77	5.61	5.6	5.66	protein snail
LOC108001659	0.53	0.56	0.55	0.4	0.36	0.42	uncharacterized LOC108001659
LOC108001650	8.62	8.47	8.43	9.02	9.76	9.43	prestin
LOC108001598	60.01	60.17	60.76	65.98	64.26	60.07	signal peptidase complex subunit 1
LOC108001622	0.08	0.08	0.08	0	0	0	uncharacterized LOC108001622
LOC108001590	0	0	0	0.02	0.02	0	uncharacterized LOC108001590
LOC108001626	0	0	0	0	0	0.04	ctenidin-3-like
LOC108001623	0.05	0.05	0.05	0.07	0.04	0.11	uncharacterized LOC108001623
LOC108001647	1.23	1.03	1.01	0.98	1.13	1.3	uncharacterized LOC108001647
LOC108001645	8.59	8.8	8.54	8.97	9.15	9.95	palmitoyltransferase ZDHHC3
LOC108001644	4.94	4.75	4.82	5.64	5.41	5.73	vacuolar protein sorting-associated protein 26B-like
LOC108001642	12.35	12.3	12.36	13.23	13.8	13.3	motile sperm domain-containing protein 2
LOC108001641	9.76	9.74	9.66	9.28	9.56	9.43	transcriptional repressor CTCFL
LOC107999813	7.5	7.56	7.46	8.37	8.76	8.04	puratrophin-1
LOC133665990	1.68	1.6	1.47	2.6	2.3	2.63	uncharacterized LOC133665990
LOC133665996	3.18	3.21	3.27	4	4.01	3.82	syntaxin-17
LOC107999815	0.11	0.11	0.13	0.16	0.19	0.32	farnesol dehydrogenase-like
LOC107999820	1.97	1.96	2.05	3.05	3.25	2.22	uncharacterized LOC107999820
LOC107999816	1.05	0.98	1.01	1.29	1.18	1.53	uncharacterized LOC107999816
LOC107999817	0	0	0	0.08	0.07	0.05	uncharacterized LOC107999817
LOC133666002	0	0	0	0.11	0.54	0.12	uncharacterized LOC133666002
LOC107999826	0	0	0	0	0.05	0	protein G12-like
LOC133665988	0.09	0.09	0.13	0.21	0.26	0.25	uncharacterized LOC133665988
LOC107999827	0	0	0	0.24	0.35	0.12	uncharacterized LOC107999827
LOC107999823	0.98	1.05	0.99	0.8	0.64	0.64	Krueppel-like factor 7
LOC107994051	3.78	3.84	3.79	3.07	3.08	3.04	homeobox protein 2
LOC107994040	9.12	9.04	9.3	8.47	9.06	8.47	cdc42 homolog
LOC107994039	4.29	4.28	4.36	4.25	4.7	4.27	peptidyl-prolyl cis-trans isomerase
LOC107994038	3.84	3.86	3.78	3.41	3.53	2.92	sodium/potassium/calcium exchanger 3-like
LOC107994035	3.76	3.87	3.94	2.96	3.23	3.2	sodium/potassium/calcium exchanger 4
LOC107994037	13.1	13.1	12.93	8.15	8.6	8.5	voltage-gated potassium channel subunit beta-2
LOC107994034	2.57	2.7	2.64	2.11	2.16	2.03	sodium/potassium/calcium exchanger 3-like
LOC107994033	6.24	6.24	6.33	17.01	16.72	14.82	solute carrier family 35 member B1
LOC107994058	22.18	22.72	21.76	16.7	18.38	17.35	formylglycine-generating enzyme
LOC107994031	17.35	17.63	16.79	20.88	22.43	23.79	uncharacterized LOC107994031
LOC107994054	3.29	3.27	3.09	4.99	5.47	5.06	fatty acyl-CoA reductase wat
LOC107994052	9.19	9.22	9.23	9.63	10.03	9.23	5'-3' exonuclease PLD3
LOC107994044	1.95	1.91	2	1.99	2.24	2.16	uncharacterized LOC107994044
LOC107994042	3.86	3.86	3.77	2	1.96	1.93	uncharacterized LOC107994042
LOC107994045	6.47	6.44	6.15	5.93	6.21	6.7	rho guanine nucleotide exchange factor 7
LOC107994041	67.56	67.47	66.93	57.19	52.58	52.05	mediator of RNA polymerase II transcription subunit 11
LOC107994032	0.31	0.31	0.28	0.28	0.31	0.51	cytochrome b-c1 complex subunit Rieske, mitochondrial-like
LOC107994030	2.74	2.82	2.64	3.11	2.9	2.99	vanin-like protein 1
LOC107994048	6.79	6.69	6.68	4.12	4.09	4.06	synaptotagmin-7
LOC107994046	10.02	9.92	10.02	6.42	6.27	6.35	dynein axonemal intermediate chain 7 homolog
LOC107994047	0.07	0.07	0.1	0.08	0.27	0.09	fatty acyl-CoA reductase 1-like
LOC107994055	5.78	5.73	6.09	7.29	6.33	6.7	uncharacterized protein MAL13P1.304
LOC108000160	22.35	22.39	22.56	15.65	16.25	16.66	uncharacterized LOC108000160
LOC107998094	1.96	1.94	1.92	1.49	1.44	1.68	uncharacterized LOC107998094
LOC108003661	14.24	14.35	14.38	9.02	8.87	9.31	43 kDa receptor-associated protein of the synapse homolog
LOC108003488	1.61	1.6	1.69	1.27	0.83	1.68	protein PAT1 homolog 1
LOC108003548	37.01	37.43	37.39	34.11	34.23	34.52	protein diaphanous
LOC108003549	4.6	4.64	4.66	5.45	4.93	5.08	dynein axonemal assembly factor 11
LOC108003081	30.11	30.27	30.29	30.46	33.19	33.31	rhophilin-2
LOC108003083	11.17	11.36	10.89	9.76	8.13	8.24	clavesin-2
LOC108003082	20.7	21	20.12	19.76	16.6	17.77	cobalamin trafficking protein CblD
LOC133666105	9.8	9.65	9.94	10.73	10.4	9.88	RING-box protein 2
LOC108003546	4.65	4.63	4.56	5.89	6.04	5.8	facilitated trehalose transporter Tret1
LOC108003675	3.21	3.11	3.14	3	3.16	2.85	serine/threonine-protein kinase PAK mbt
LOC108003486	0.93	0.9	0.95	1.04	0.66	0.8	odorant receptor 30a-like
LOC108003663	14.84	14.81	14.45	12.61	12.79	11.22	zinc finger protein 883
LOC108003516	2.31	2.27	2.25	1.68	1.56	1.61	Fanconi anemia group M protein
LOC108003650	48.88	49.16	48.59	48.5	43.48	42.32	cytochrome b-c1 complex subunit 9
LOC108003647	5.5	5.4	5.39	5.09	4.61	5.45	TBC1 domain family member 20
LOC108003648	15.77	15.59	15.27	15.24	15.33	15.12	phospholipase A2 group XV
LOC108003494	13.48	13.65	13.69	10.47	10.38	10.89	integrator complex subunit 14
LOC108003518	11.14	11.17	11.26	8.91	9.37	8.7	pyroglutamyl-peptidase 1
LOC108003651	21.86	21.77	21.81	18.55	17.68	18.21	uncharacterized LOC108003651
LOC108003652	54.56	55.19	55.28	61.52	62.08	60.51	bis(5'-nucleosyl)-tetraphosphatase
LOC108003484	8.54	8.52	8.44	6.92	6.89	6.94	serine/threonine-protein kinase MARK2
LOC108003530	51.1	51.46	51.99	41.48	43.15	40.36	macro domain-containing protein CT2219
LOC108003528	13.02	12.91	13.27	6.8	6.41	6.5	uncharacterized LOC108003528
LOC108003523	0	0	0	0.02	0	0	homeobox protein SIX6
LOC108003597	4.92	4.9	5.08	4.41	4.32	4.26	cysteine-rich motor neuron 1 protein
LOC108003558	3.57	3.5	3.61	2.68	2.71	2.55	nucleoporin Nup188
LOC108003559	5.86	5.99	5.72	4.11	4.32	4.28	mesoderm induction early response protein 1
LOC108003556	9.05	9.19	9.22	9.92	9.11	8.85	carnitine O-palmitoyltransferase 2, mitochondrial
LOC108003557	12.34	12.24	12.18	13.73	13.12	12.97	V-type proton ATPase 21 kDa proteolipid subunit c''
LOC108003626	3.2	3.21	3.32	2.64	2.7	2.55	SET and MYND domain-containing protein 4-like
LOC108003625	4.2	4.22	4.26	5.03	5.4	4.72	dynamin-1-like protein
LOC108003536	4.45	4.47	4.29	5.45	5.74	5.32	dynein heavy chain, cytoplasmic
LOC108003534	3.91	3.95	3.83	4.08	3.94	3.98	sodium-dependent transporter bedraggled
LOC133666138	1.43	1.5	1.42	1.84	1.6	1.54	TNF receptor-associated factor 3
LOC108003622	5.88	5.88	5.91	5.83	5.55	5.91	acetyl-CoA acetyltransferase, mitochondrial
LOC108003619	17.27	17.21	17.44	13.94	13.88	13.98	putative inhibitor of apoptosis
LOC133665634	4.86	4.91	4.84	6	6.14	6.45	death-associated inhibitor of apoptosis 2-like
LOC108003659	17.23	17.49	17.32	14.68	14.57	14.16	protein Son
LOC108003503	2.02	2	2.04	2.05	1.91	1.73	protein-serine O-palmitoleoyltransferase porcupine
LOC108003673	0.76	0.79	0.73	0.85	1.03	0.83	dual specificity protein phosphatase CDC14C
LOC108003646	2.84	2.94	2.92	2.87	2.77	2.51	uncharacterized LOC108003646
LOC108003631	3	3.01	3.03	1.74	2.2	1.94	cell division cycle protein 20 homolog
LOC108003630	7.68	7.85	7.77	5.59	6.62	6.5	protein inturned
LOC108003632	9.61	9.88	9.84	8.31	8.58	10.26	F-box only protein 6
LOC108003634	63.98	64.03	62.92	104.25	103.09	103.55	protein disulfide-isomerase A3
LOC108003500	330.49	331.61	330.23	352	359.18	350.24	large ribosomal subunit protein eL20
LOC108003491	8.95	8.99	8.8	7.3	7.93	6.51	5-aminolevulinate synthase, erythroid-specific, mitochondrial
LOC107994629	18.87	18.6	18.42	19.44	18.35	17.86	ras-like GTP-binding protein Rho1
LOC108003489	10.57	10.57	10.41	15.42	13.93	13.64	small glutamine-rich tetratricopeptide repeat-containing protein alpha
LOC108003483	0.02	0.02	0.02	0	0	0	uncharacterized LOC108003483
LOC108003667	1.12	1.08	1.16	1.78	1.45	1.71	guanine nucleotide-binding protein G(i) subunit alpha
LOC108003655	3.16	3.3	3.23	3.33	3.15	3.3	synaptojanin-1
LOC108001134	2.39	2.47	2.39	3.36	3.31	3.11	potential E3 ubiquitin-protein ligase ariadne-2
LOC108001137	15.95	15.94	16.05	25.53	24.74	19.02	diphthamide biosynthesis protein 3
LOC108001135	28.58	28.4	28.56	21.34	21.5	23.42	DNA-directed RNA polymerase III subunit RPC7-like
LOC108003568	5.15	5.18	5.11	3.78	3.72	3.7	mucin-5AC
LOC108003611	4.78	4.77	4.83	4.17	4.42	4.23	F-BAR domain only protein 2
LOC108003674	3.08	2.99	3	2.11	2.1	1.76	prolyl 3-hydroxylase 2
LOC108003593	1.68	1.68	1.58	1.82	1.63	1.61	microtubule-associated serine/threonine-protein kinase 3
LOC108003598	15.14	15.07	15.21	10.27	9.55	9.59	integrin alpha-9-like
LOC108003599	7.71	7.62	7.68	6.15	6.19	6.14	nuclear RNA export factor 1
LOC108003507	6.9	6.69	6.89	7.84	6.94	7.21	rRNA-processing protein FCF1 homolog
LOC108003479	0.13	0.13	0.12	0.11	0.13	0.11	cadherin-related tumor suppressor
LOC108003526	0	0	0	0	0.03	0.06	uncharacterized LOC108003526
LOC108003585	2.49	2.56	2.65	2.57	2.58	2.92	uncharacterized protein C1orf198 homolog
LOC108003584	6.7	6.66	6.65	6.37	6.47	6.32	uncharacterized LOC108003584
LOC108003586	34.6	34.42	34.31	22.52	21.66	22.64	dysbindin protein homolog
LOC108003614	3.69	3.78	3.67	3.13	2.87	2.98	transcription factor SPT20 homolog
LOC108003615	10.36	10.49	10.54	13.36	12.92	13.03	D-2-hydroxyglutarate dehydrogenase, mitochondrial
LOC108003645	14.01	14.11	13.75	18.72	17.39	18.97	protein lethal(2)essential for life
LOC108003644	5.38	5.4	5.32	5.22	4.76	4.94	uncharacterized LOC108003644
LOC108003677	2.65	2.68	2.77	1.96	1.98	2.11	ras GTPase-activating-like protein IQGAP1
LOC108003553	6.04	6.08	5.9	5.56	5.57	6.06	uncharacterized LOC108003553
LOC108003555	17.66	17.74	17.71	11.83	11.85	11.3	peroxisomal ATPase PEX6
LOC107993720	8.69	8.72	8.62	5.44	5.57	5.73	E3 ubiquitin-protein ligase CBL-B
LOC108003552	48.52	48.94	47.71	63.47	63.02	64.85	uncharacterized LOC108003552
LOC108003660	2.94	2.95	2.97	2.55	2.74	2.66	glycerol kinase
LOC108003505	15.72	15.64	16.14	15.91	14.44	15.16	cytochrome c oxidase assembly factor 4 homolog, mitochondrial
LOC133665601	19.74	19.64	19.76	20.93	17.51	20.06	peptidyl-tRNA hydrolase 2, mitochondrial-like
LOC108003493	1.89	1.84	1.93	2.38	2.44	2.19	transmembrane protein 145
LOC108003496	56.05	55.99	55.98	40.54	41.68	41.69	histone H1A, sperm
LOC108003510	1.21	1.16	1.26	2.51	2.5	2.21	histone H2B
LOC108003514	0.07	0.07	0.07	0	0	0.22	histone H2A-like
LOC114578213	11.73	12.15	11.14	15.09	17.41	16.41	histone H4
LOC108003590	0.16	0.16	0.15	0	0	0	histone H2B-like
LOC108003478	2.74	2.72	2.52	4.37	5.01	4.78	histone H4
LOC108003589	3.43	3.82	3.54	4.88	5.22	4.63	histone H3
LOC133666285	32.49	32.23	32.32	18.67	19.01	20.86	probable oligoribonuclease
LOC108003477	4.26	4.23	4.25	2.7	2.71	2.29	kinesin-like protein Klp61F
LOC108003595	27.55	27.69	27.79	22.11	22.22	22.16	Golgi pH regulator
LOC108003594	6.54	6.61	6.6	12.44	11.94	12.43	neutral alpha-glucosidase AB
LOC108003639	0.04	0.04	0.03	0.09	0.01	0.04	lateral signaling target protein 2 homolog
LOC108003515	0.05	0.05	0.08	0.02	0.08	0.11	homeobox protein Nkx-2.5
LOC108003521	0.05	0.05	0.04	0.02	0.02	0.03	homeobox protein Nkx-2.5-like
LOC108003580	0.37	0.35	0.36	0.19	0.21	0.25	muscle segmentation homeobox
LOC108003475	0.34	0.34	0.39	0.11	0.1	0.11	muscle segmentation homeobox
LOC108003577	0.2	0.18	0.16	0.18	0.2	0.2	probable serine/threonine-protein kinase irlB
LOC108003578	37.59	37.62	37.53	44.47	46.12	44.23	nucleoplasmin-like protein
LOC108003474	5.91	6.01	5.83	6.8	6.94	6.67	nucleotide exchange factor SIL1
LOC108003592	45.61	45.71	45.7	36.33	34.76	34.58	zinc transporter ZIP13 homolog
LOC108003607	0.42	0.43	0.44	0.27	0.34	0.31	F-box/LRR-repeat protein fbxl-1
LOC108003608	2.42	2.52	2.44	1.82	1.36	1.73	ras-related protein Rab-28-like
LOC108003605	1.05	1	1.06	1.03	1	1	hexosaminidase D
LOC108003617	3.19	3.22	3.23	3.43	3.16	3.46	shootin-1
LOC108003618	23.28	23.26	23.46	23.11	22.24	21.62	protein BCCIP homolog
LOC108003544	1.16	1.18	1.14	0.85	0.79	0.84	protein Skeletor, isoforms B/C
LOC108003543	6.74	6.82	6.7	4.59	4.46	4.91	nuclear pore complex protein Nup107
LOC108003545	42.99	42.91	41.96	50.05	53.98	50.24	mitochondrial-processing peptidase subunit beta
LOC108003473	3.08	3.01	3.06	3.57	3.14	3.34	MOB kinase activator-like 3
LOC108003657	4.75	4.79	4.76	5.83	5.96	5.51	mitochondrial proton/calcium exchanger protein
LOC108003638	31.01	30.89	31.01	25	24.07	25.24	uncharacterized LOC108003638
LOC107993323	9.74	9.69	9.77	6.44	6.19	6.09	ionotropic receptor 25a
LOC108003658	3.95	3.96	3.98	1.22	1.32	1.18	uncharacterized LOC108003658
LOC108003566	2.43	2.42	2.34	3.54	3.43	3.61	delta-1-pyrroline-5-carboxylate synthase
LOC108003565	5.87	5.92	6.05	4.3	4.29	3.73	U4/U6 small nuclear ribonucleoprotein Prp4
LOC108003624	124.74	124.43	125.76	100.78	107.75	102.23	histone H4
LOC108003623	1.9	1.89	1.75	1.48	1.4	1.33	histone H3
LOC108003508	4.45	3.99	3.79	6.29	5.37	5.92	histone H2A-like
LOC108003504	66.71	66.37	65.63	63.32	65.78	64.38	histone H2B
LOC108003495	10.78	10.82	10.94	11.56	10.56	13.11	histone H1
LOC114578220	7.68	7.84	7.56	8.69	8.82	9.08	histone H3
LOC108003513	0.17	0.19	0.11	0.29	0.27	0.17	histone H2A
LOC108003561	4.2	4.23	4.05	4.95	5.16	5.23	protein quiver
LOC108003560	7.93	8.04	8.22	4.26	4.04	3.86	histidine decarboxylase
LOC108003569	4.79	4.81	4.83	2.58	2.46	2.58	probable nuclear hormone receptor HR3
LOC133666362	0	0	0	0.03	0.1	0.09	uncharacterized LOC133666362
LOC108003520	3.71	3.78	3.76	3.62	3.19	3.67	dynactin subunit 6
LOC108003678	0.18	0.18	0.16	0.11	0.07	0.08	homeobox protein unplugged-like
LOC108003540	15.26	15.2	15.44	6.48	6.85	6.48	cilia- and flagella-associated protein 298
LOC108003539	2.15	2.19	2.13	1.03	0.91	0.9	uncharacterized LOC108003539
LOC108003541	9.83	10.03	10.01	6.24	7.06	6.83	protein tipE
LOC108003538	1.27	1.29	1.29	0.84	0.77	0.81	uncharacterized LOC108003538
LOC108003471	1.27	1.27	1.27	0.82	0.82	0.79	stAR-related lipid transfer protein 13-like
LOC107994259	2.74	2.75	2.8	1.75	1.88	1.93	rho guanine nucleotide exchange factor 17
LOC107994266	3.21	3.29	3.26	3.16	2.95	2.81	uncharacterized LOC107994266
LOC107994263	0.16	0.16	0.16	0.21	0.23	0.18	prostaglandin E2 receptor EP3 subtype
LOC107994262	0.84	0.83	0.86	0.61	0.54	0.57	uncharacterized LOC107994262
LOC107994260	5.27	5.27	5.35	3.84	3.81	3.75	thrombospondin type-1 domain-containing protein 4
LOC107994264	0.18	0.18	0.21	0.07	0.21	0.18	adenylate kinase isoenzyme 1-like
LOC107994258	0.99	0.93	0.97	0.3	0.32	0.27	photoreceptor-specific nuclear receptor-like
LOC107994257	0.01	0.01	0.01	0.02	0	0	centrosomal protein of 78 kDa-like
LOC108001579	14.91	15.34	14.88	12.11	12.25	11.88	short coiled-coil protein B
LOC108001578	5.75	5.75	5.77	4.04	4.22	4.18	fibroblast growth factor 1
LOC108001569	7.05	6.94	6.92	7.94	7.6	7.94	trichohyalin
LOC108001576	1.64	1.81	1.55	1.65	1.76	1.04	uncharacterized LOC108001576
LOC108001573	0.15	0.15	0.14	0.12	0.08	0.12	relaxin receptor 1
LOC108001575	0.5	0.49	0.46	0.13	0.29	0.27	odorant receptor 9a-like
LOC108001574	8.12	8.09	8.1	4.64	4.82	4.67	poly(A) polymerase type 3
LOC107994239	7.68	7.64	7.66	5.53	5.44	5.52	protein eva-1
LOC107994241	1.06	1.07	1.05	0.93	0.95	0.85	uncharacterized LOC107994241
LOC107993544	14.34	14.45	14.34	11.36	11.16	10.77	tropomyosin Per a 7.0102
LOC107993542	2.18	2.18	2.14	2.02	1.98	1.95	phosphatidylinositol 4-phosphate 5-kinase type-1 alpha
LOC107993545	0.06	0.06	0.1	0.05	0.1	0.06	synaptic vesicle glycoprotein 2C-like
LOC107993541	0.01	0.01	0.01	0.01	0.01	0.02	uncharacterized LOC107993541
LOC107993547	0.1	0.1	0.09	0.03	0.09	0.07	homeobox protein invected-like
LOC107993540	0.06	0.06	0.06	0	0.02	0.02	segmentation polarity homeobox protein engrailed-like
LOC107993450	35.3	35.34	34.55	41.67	40.6	42.93	nascent polypeptide-associated complex subunit alpha
LOC107993440	4.93	4.98	4.87	5.05	4.96	5.32	endoplasmic reticulum junction formation protein lunapark-B
LOC107993444	1.79	1.75	1.85	1.44	1.96	1.45	malate dehydrogenase, mitochondrial
LOC107993441	5.22	5.35	5.16	5.99	5.42	5.9	N-alpha-acetyltransferase 35, NatC auxiliary subunit
LOC133665595	0.22	0.17	0.18	0.5	0.46	0.34	condensin complex subunit 2-like
LOC107993445	0.04	0.03	0.02	0.13	0.04	0.05	IQ and ubiquitin-like domain-containing protein
LOC107993446	0.21	0.2	0.19	0.14	0.13	0.26	IQ and ubiquitin-like domain-containing protein
LOC107993447	1.09	1.11	1.04	0.67	0.81	0.8	uncharacterized LOC107993447
LOC107994003	0	0.05	0	0	0.04	0	splicing factor 3B subunit 4-like
LOC107994002	3.65	3.66	3.4	2.7	2.53	2.49	muscle-specific protein 300 kDa
LOC133667817	34.26	34.46	34.23	24.79	25.65	25.14	muscle-specific protein 300 kDa-like
LOC107994020	7.53	7.58	7.49	5.57	5.85	5.32	uncharacterized LOC107994020
LOC107994018	3.03	3.03	3.03	1.82	1.7	2.2	acylphosphatase-2
LOC107994016	11.94	12.08	11.97	10.14	10.83	9.7	rab3 GTPase-activating protein non-catalytic subunit
LOC107994017	4.51	4.47	4.51	4.73	4.53	4.86	exportin-1
LOC107994006	1.77	1.64	1.79	3.76	2.75	2.96	steroidogenic acute regulatory protein-like
LOC107994021	0.38	0.34	0.3	0.21	0.14	0.36	diacylglycerol kinase 1
LOC107994008	1.94	1.95	2.03	2.44	2.41	2.55	enhancer of mRNA-decapping protein 4
LOC107994011	15.57	15.61	16.23	12.9	11.83	11.86	rRNA-processing protein UTP23 homolog
LOC107994015	32.27	32.84	33.32	28.22	30.73	31.41	probable small nuclear ribonucleoprotein Sm D2
LOC107994013	51.14	51.5	50.98	52.81	52.4	50.02	proteasome subunit alpha type-6
LOC107994010	12.03	12.31	12.24	11.78	12.05	12.35	probable galactose-1-phosphate uridylyltransferase
LOC107994009	9.6	9.52	9.82	7.64	8.18	7.72	adenylyltransferase and sulfurtransferase MOCS3
LOC107994014	1.74	1.85	1.87	2.77	2.69	2.55	ras-related protein Rab-39B
LOC107994005	0.58	0.56	0.56	0.95	0.93	1.01	uncharacterized LOC107994005
LOC107994303	5.76	5.86	5.91	4	4.06	3.74	DNA mismatch repair protein Msh2
LOC107994302	2.83	2.82	2.79	3.35	3.35	3.55	GATA zinc finger domain-containing protein 14
LOC107994301	7.93	8.05	7.63	5.58	5.41	6.01	hydroxylysine kinase
LOC107994300	2.08	2.1	2.09	1.25	1.27	1.4	protein madd-4
LOC107993602	2.39	2.45	2.4	1.47	1.63	1.34	thrombospondin type-1 domain-containing protein 4
LOC107993605	7.6	7.8	7.84	6.59	6.74	7.33	armadillo repeat-containing protein 6 homolog
LOC107993600	3.4	3.43	3.32	2.86	2.85	2.8	phosphatidylinositol 3-kinase regulatory subunit alpha
LOC107993599	1.75	1.78	1.77	1.19	1.17	1.09	uncharacterized LOC107993599
LOC108004322	9.89	9.95	10.01	3.93	4.07	4	potassium voltage-gated channel protein Shal
LOC108004323	7.31	7.32	7.24	3.55	3.72	3.96	glycine receptor subunit alpha-2
LOC108004321	6.03	6.06	6.09	4.91	5.12	5.05	rho GTPase-activating protein 190
LOC108004353	5.25	5.21	5.24	4.95	5.49	4.8	adenosylhomocysteinase-like 1
LOC107992995	1.19	1.24	1.13	1.01	0.92	0.86	uncharacterized LOC107992995
LOC108004348	2.16	2.15	2.03	2.09	2.06	2.3	membrane-associated guanylate kinase, WW and PDZ domain-containing protein 1
LOC108004349	1.32	1.35	1.29	1.13	1.22	1.41	senecionine N-oxygenase-like
LOC108004326	6.88	7	6.68	6.66	7.33	5.89	RNA exonuclease 4
LOC108004325	3.29	3.37	3.43	3.39	3.26	3.18	rho guanine nucleotide exchange factor 3-like
LOC108004331	4.82	4.82	5.15	3.93	4.54	4.36	N6-adenosine-methyltransferase catalytic subunit
LOC108004335	22.5	22.94	22.61	18.85	16.14	16.74	uncharacterized LOC108004335
LOC108004327	18.31	18.74	18.75	15.6	16.31	16.44	patched domain-containing protein 3
LOC108004332	0.24	0.24	0.29	0.41	0.19	0.62	uncharacterized LOC108004332
LOC108004333	3.92	4.08	3.9	3.45	3.05	3	haloacid dehalogenase-like hydrolase domain-containing 5
LOC108004328	17.28	17.46	17.28	9.64	9.72	8.7	eukaryotic translation initiation factor 2D
LOC108004334	25.81	26.01	26.07	9.26	9.51	9.59	ELAV-like protein 2
LOC108004329	0.28	0.3	0.28	0.12	0.25	0.16	cytosolic carboxypeptidase 6
LOC108004345	6.05	6.09	6.07	5.7	5.6	5.58	binding protein 5
LOC108004346	3.55	3.58	3.61	3.07	2.89	2.61	beta-1,4-galactosyltransferase 6
LOC108004336	9.05	9.14	9.03	7.12	6.43	7.3	IWS1-like protein
LOC108004338	10.38	10.45	10.34	8.08	7.73	7.97	mothers against decapentaplegic homolog 3
LOC108004337	0.32	0.34	0.3	0.31	0.26	0.3	integrin beta-PS-like
LOC108004343	2.52	2.64	2.49	3.24	3.41	3.67	homeobox protein aristaless
LOC108001050	3.09	3.06	2.97	2.41	2.5	2.56	leucine-rich repeat and calponin homology domain-containing protein
LOC108004354	9.2	9.18	9.25	10.69	9.64	10.14	elongation factor G, mitochondrial
LOC108004351	3.51	3.45	3.37	4.36	4.32	4.13	bone morphogenetic protein receptor type-2
LOC108004352	3.68	3.71	3.62	3.87	3.83	3.69	PC4 and SFRS1-interacting protein
LOC108004342	14.73	14.93	14.79	6.43	6.28	6.93	putative gustatory receptor 28b
LOC108004341	12.83	12.81	12.84	9.08	9.12	9.46	sodium bicarbonate cotransporter 3
LOC107993076	0	0	0	0.01	0	0	protein wingless
LOC107993075	0.05	0.05	0.07	0.02	0.03	0.01	protein Wnt-6-like
LOC107993074	0.06	0.06	0.06	0.08	0.01	0.02	protein Wnt-10b
LOC107993080	2.9	2.95	2.94	1.61	1.74	1.59	neither inactivation nor afterpotential protein C
LOC107993077	6.35	6.53	6.37	4.44	4.54	4.69	zinc finger and BTB domain-containing protein 34
LOC107993066	0.04	0.04	0.03	0.05	0.02	0.08	uncharacterized protein PF3D7_1120600-like
LOC107993067	8.29	8.43	8.63	7.63	7.1	7.6	cell division cycle protein 23 homolog
LOC107993069	12.53	12.5	12.68	7.63	8.25	7.24	secretion-regulating guanine nucleotide exchange factor
LOC107993070	9.83	9.76	9.78	5.51	6.84	6.28	CBY1-interacting BAR domain-containing protein 1-A
LOC107993071	37.36	38.29	36.99	33.82	33.14	30.96	heat shock factor-binding protein 1
LOC107993068	52.23	52.17	53.48	44.7	45.1	46.45	endoplasmic reticulum-Golgi intermediate compartment protein 2
LOC107993072	25.37	25.16	25.37	27.5	30.9	28.07	E3 ubiquitin-protein ligase Nedd-4
LOC107993064	0.72	0.7	0.74	0.44	0.7	0.58	semaphorin-1A
LOC107993065	6.75	6.8	6.89	4.28	4.03	4.07	inactive tyrosine-protein kinase 7-like
LOC107992956	0.89	0.92	1.01	0.78	0.72	0.87	homeobox protein otx5-B
LOC108003791	0.26	0.28	0.25	0.11	0.26	0.23	homeobox protein OTX1 A-like
LOC107992947	0.75	0.77	0.69	0.66	0.63	0.54	sodium-coupled monocarboxylate transporter 2-like
LOC107992946	33.52	33.33	33.82	22.73	24.39	24.22	KICSTOR complex protein ITFG2
LOC107992935	9.38	9.73	9.94	6.96	8.5	7.91	mitochondrial inner membrane protease subunit 2
LOC107992950	10.07	9.99	10.16	7.29	7.87	8.04	resistance to inhibitors of cholinesterase protein 3
LOC107992939	25.21	25.01	25.01	19.3	19.48	18.6	alpha-ketoglutarate dehydrogenase component 4
LOC107992942	4.98	4.96	5.11	11.53	10.3	10.43	heat shock protein 83
LOC107992954	11.86	11.82	12.18	6.87	8.26	8.77	calcium and integrin-binding family member 3-like
LOC107992953	5.42	5.53	5.66	4.04	3.87	3.96	protein misato
LOC107992938	8.69	8.65	8.81	6.87	6.62	7.24	p53 and DNA damage-regulated protein 1
LOC107992952	19.26	19.13	19.19	15.4	14.02	13.26	regulator of chromosome condensation
LOC107992951	99.8	100.41	99.09	71.15	65.08	61.25	mitochondrial import inner membrane translocase subunit Tim10
LOC107992941	1.61	1.55	1.64	0.77	0.67	0.73	hemicentin-1-like
LOC107992944	19.11	19.07	19.08	22.61	19.23	20.62	eukaryotic translation initiation factor 6
LOC107992943	9.13	9.29	8.95	6.38	5.97	6.19	uncharacterized LOC107992943
LOC107992945	3.93	4.04	4.13	4.11	4.41	3.41	TM2 domain-containing protein almondex
LOC107992948	11.71	11.79	11.76	9.13	8.34	8.24	DNA methyltransferase 1-associated protein 1
LOC107992936	22.7	22.64	22.64	12.47	12.11	12	sodium/potassium/calcium exchanger Nckx30C
LOC107992940	0.93	0.96	0.94	0.61	0.7	0.64	chondroitin sulfate proteoglycan 4
LOC108004261	7.19	7.2	6.94	6.54	6.31	6.97	actin-binding LIM protein 2
LOC108004262	7.24	7.28	7.09	6.03	5.79	5.3	26S proteasome non-ATPase regulatory subunit 2-like
LOC108004260	1.74	1.76	1.76	1.35	1.49	1.34	facilitated trehalose transporter Tret1-like
LOC108004290	0.08	0.08	0.09	0.04	0.1	0.12	facilitated trehalose transporter Tret1-like
LOC108004285	0.59	0.58	0.6	0.56	0.5	0.5	protein Star-like
LOC108004289	2.02	2.02	2.05	1.87	1.98	2.09	serine/threonine-protein kinase 32B
LOC108004248	1.89	1.84	1.94	1.91	2.26	2.04	methenyltetrahydrofolate synthase domain-containing protein
LOC108004249	13.33	13.27	13.32	15.26	15.63	15.16	isocitrate dehydrogenase
LOC108004257	7.14	7.11	7.23	8.49	8.46	7.58	vesicle transport protein SEC20
LOC108004280	12.69	12.74	12.85	8.87	8.52	8.15	phosphoinositide 3-kinase regulatory subunit 4
LOC108004282	12.21	12.11	12.13	9.99	10.95	10.43	hyaluronan mediated motility receptor
LOC108004281	74.63	74.86	75.6	78.5	75.7	76.7	glutamic acid-rich protein
LOC108004250	5.3	5.34	5.21	5.98	6.17	5.77	thioredoxin-related transmembrane protein 1
LOC108004283	37.55	37.57	37.5	24.96	24.69	24.53	uncharacterized LOC108004283
LOC108004267	4.26	4.14	4.22	4.04	4.44	4.06	F-box only protein 28
LOC108004265	21.44	21.51	21.45	22.47	21.98	21.18	importin-7
LOC108004268	10.98	11.16	11.04	14.26	12.98	14.54	NEDD8-conjugating enzyme Ubc12
LOC108004264	9.39	9.19	9.39	8.11	8.36	8.58	FAS-associated factor 1
LOC108004263	9.39	9.54	9.45	9.5	9.25	8.5	exosome RNA helicase MTR4
LOC108003273	3.29	3.35	3.35	2.65	2.59	2.37	uncharacterized LOC108003273
LOC108004271	19.45	19.29	19.71	18.6	19.4	19.91	46 kDa FK506-binding nuclear protein
LOC108004270	24.59	24.74	24.98	13.53	16.74	16.44	microfibrillar-associated protein 1
LOC108004274	41.36	41.64	41.55	27.58	26.35	28.04	endoribonuclease Dcr-2
LOC108004273	69.47	68.93	68.99	59.36	57.59	62.06	uncharacterized LOC108004273
LOC108004247	1.58	1.58	1.57	0.84	0.71	0.65	uncharacterized LOC108004247
LOC108004254	3.05	3.11	2.95	2.77	3.25	3.49	major facilitator superfamily domain-containing protein 12
LOC108004258	31.73	31.49	31.58	35.5	34.95	35.96	ribonuclease kappa-B
LOC108004255	6.09	6	5.94	8.31	8.36	8.98	pleckstrin homology domain-containing family F member 2
LOC108004256	14.28	14.42	14.44	17.24	17.66	16.53	exosome complex component RRP43
LOC108004251	5.15	5.28	5.05	4.69	4.47	4.68	uncharacterized LOC108004251
LOC108004277	8.27	8.36	8.41	6.36	5.79	6.55	uncharacterized protein PF3D7_1120600
LOC108004276	4.87	4.83	4.94	4.74	4.77	4.86	glucose 1,6-bisphosphate synthase
LOC108004278	3.45	3.35	3.31	3.1	2.67	2.67	START domain-containing protein 10-like
LOC108004275	1.23	1.26	1.26	1.55	1.66	1.64	protein HIRA homolog
LOC108004288	7.65	7.73	7.34	5.65	4.3	4.66	uncharacterized LOC108004288
LOC108004287	70.74	70.74	71.11	43	43.43	43.93	small ribosomal subunit protein uS11
LOC108004286	0.89	0.88	1.05	0.92	0.71	1.08	clotting factor G beta subunit-like
LOC108004244	1.41	1.39	1.35	0.7	0.82	0.76	irregular chiasm C-roughest protein
LOC108003199	28.88	29.06	29.64	27.66	26.38	27.52	small ribosomal subunit protein uS17m
LOC108003204	7.61	7.52	7.65	5.55	6.11	6.15	RNA polymerase II subunit A C-terminal domain phosphatase
LOC108003207	12.38	12.45	11.95	9.2	10.68	9.45	uncharacterized LOC108003207
LOC108003206	10.29	10.35	10.02	7.65	8.77	8.24	snurportin-1
LOC108003205	2.37	2.37	2.29	2.94	2.79	2.37	protein Hook homolog 3
LOC108003208	11.86	11.77	11.61	14.94	14.87	16	dehydrodolichyl diphosphate synthase complex subunit DHDDS
LOC108003202	7.21	7.23	7.15	5.89	5.82	5.78	PH-interacting protein
LOC108003218	451.89	452.86	454.63	381.24	382.56	380.66	large ribosomal subunit protein uL13
LOC108003217	3.99	4.06	4.15	3.37	3.2	3.09	DNA-directed RNA polymerase II subunit GRINL1A
LOC108003216	0.68	0.67	0.67	0.92	1.09	0.91	trafficking protein particle complex subunit 10
LOC108003200	19	19.06	18.99	23.29	23.4	24.96	H/ACA ribonucleoprotein complex subunit 3
LOC108003197	5.03	5.12	4.96	4.06	4.24	4.25	dystrophin, isoforms A/C/F/G/H
LOC108003211	38.25	38.86	38.63	48.89	50.7	49.58	myophilin
LOC108003212	23.5	23.6	23.17	17.57	15.85	16.3	small ribosomal subunit protein bS6m
LOC108003210	6.05	6.43	6.25	4.35	3.97	4.73	iron-sulfur cluster co-chaperone protein HscB
LOC108003223	22.17	22.61	21.89	20.73	19.75	19.57	adenylate kinase isoenzyme 6
LOC108003221	12.69	12.89	12.79	9.73	9.34	8.27	proline-rich protein PRCC
LOC108003209	10.11	10.21	9.9	10.94	10.45	10.4	maternal B9.10 protein
LOC108003220	4.22	4.16	4.21	3.71	3.03	3.08	uncharacterized LOC108003220
LOC108003219	0.7	0.71	0.71	0.56	0.53	0.52	protein stum
LOC108002432	6	6	6.06	3.14	2.91	3.08	heterogeneous nuclear ribonucleoprotein L-like
LOC108002431	4.03	3.91	4.13	3.41	3.39	3.4	methyltransferase-like protein 25B
LOC108002433	2.47	2.45	2.39	1.69	1.45	1.24	binding protein 33-like
LOC108002434	7.97	7.99	8.12	8.49	8.03	8.89	smad nuclear interacting protein 1
LOC108002428	2.02	2.04	2.01	1.72	1.75	1.72	proto-oncogene tyrosine-protein kinase ROS
LOC108002429	0.13	0.11	0.14	0.07	0.11	0.07	cAMP-dependent protein kinase catalytic subunit 1-like
LOC108002437	32.55	32.62	32.4	30.79	28.74	29	prefoldin subunit 3
LOC108002439	31.05	31.28	31.15	29.75	29.25	29.39	c-Myc-binding protein
LOC108002435	8.81	8.58	8.4	13.91	13.16	12.65	transmembrane protein 267
LOC108002438	9.5	9.55	9.59	7.58	7.96	8.48	uncharacterized LOC108002438
LOC108004320	1.7	1.71	1.69	1.06	1.04	1.15	single-minded homolog 2
LOC108002425	9.47	9.55	9.44	7.61	8.39	8.22	CWF19-like protein 1
LOC108002426	30.61	30.77	31.3	30.08	30.64	30.37	probable methylthioribulose-1-phosphate dehydratase
LOC108002427	53.38	53.5	53.42	65.19	61.14	66.15	COMM domain-containing protein 10
LOC108002424	9.19	9.2	9.17	12.84	12.67	13.19	uncharacterized LOC108002424
LOC108002421	2.59	2.6	2.53	1.56	1.64	1.69	ankyrin repeat domain-containing protein 16-like
LOC108002419	1.05	1.06	1.08	0.64	0.66	0.64	latrophilin Cirl
LOC108001998	32.25	32.38	32.4	27.8	27.49	27.83	mitochondrial import inner membrane translocase subunit TIM50-C
LOC108001997	6.93	7.03	6.92	4.96	4.6	4.17	uncharacterized LOC108001997
LOC108002019	17.58	17.88	17.38	18.49	17.27	16.71	lysophosphatidylserine lipase ABHD12
LOC108002035	18.12	18.21	18.3	14.57	11.51	13.13	U6 snRNA-associated Sm-like protein LSm6
LOC108002014	10.3	10.72	10.29	13.45	12.74	12.53	protein TIPIN homolog
LOC108002150	7.36	7.21	7.17	9.11	8.81	9.21	long-chain-fatty-acid--CoA ligase ACSBG2
LOC108002149	15.89	16.17	16.03	16.97	16.98	18.11	alpha-endosulfine
LOC108002148	11.59	11.71	11.74	10.57	9.85	9.51	uncharacterized LOC108002148
LOC108002029	0.64	0.63	0.71	0.54	0.39	0.62	paired box protein Pax-6
LOC108001996	0.1	0.09	0.1	0.06	0.01	0.07	retinal homeobox protein Rx1-like
LOC108002171	2.86	2.84	2.96	2.2	2.24	2.48	kynurenine/alpha-aminoadipate aminotransferase, mitochondrial-like
LOC108002036	0.07	0.1	0.08	0.05	0.08	0.05	homeobox protein orthopedia
LOC108002175	5.32	5.42	5.51	8.12	7.61	8.44	peptidyl-alpha-hydroxyglycine alpha-amidating lyase 1
LOC108002021	76.25	76.56	77.55	53.75	54.86	53	large ribosomal subunit protein bL34m
LOC108002020	9.05	9.1	9.05	8.11	9.12	8.62	pseudouridylate synthase RPUSD4, mitochondrial
LOC107995468	20.72	20.76	20.65	22.19	22.75	22.8	26S proteasome regulatory subunit 10B
LOC133667413	3.75	3.81	3.62	2.59	3.36	2.62	tRNA (guanine-N(7)-)-methyltransferase non-catalytic subunit WDR4
LOC108002027	4.75	4.9	4.64	3.99	4.25	3.88	alkaline ceramidase
LOC108002032	9.41	9.34	9.32	10.5	7.69	9.32	6-pyruvoyl tetrahydrobiopterin synthase
LOC108002009	3.15	3.16	3.14	5.01	4.83	4.76	actin-related protein 2
LOC108002179	6.24	6.21	6.44	5.86	5.38	5.3	ceramide transfer protein
LOC108002159	1.47	1.52	1.46	1.86	1.98	1.89	nuclear pore membrane glycoprotein 210
LOC108001999	160.93	161.26	160.35	167.3	159.52	172.63	translocon-associated protein subunit beta
LOC108002000	1.16	1.11	1.27	1.96	2.93	2.05	BLOC-1-related complex subunit 8 homolog
LOC108002157	2.11	2.08	2.06	2.84	2.8	3.11	3-hydroxy-3-methylglutaryl-coenzyme A reductase
LOC108001994	9.71	9.74	9.57	7.69	8.41	7.76	DNA repair protein complementing XP-A cells homolog
LOC108002144	2.6	2.6	2.55	2.53	2.37	2.27	NBAS subunit of NRZ tethering complex
LOC108002145	15.39	15.32	15.49	13.78	15.12	14.24	COP9 signalosome complex subunit 2
LOC108002059	1.61	1.64	1.61	1.19	1.12	1.02	lachesin-like
LOC108002060	13.26	13.17	12.83	12.79	14.57	12.93	alpha-(1,3)-fucosyltransferase C
LOC108002185	0.36	0.37	0.38	0.09	0.1	0.05	UDP-glucosyltransferase 2-like
LOC108002041	28.46	28.59	28.58	14.94	15.77	15.08	dicarboxylate carrier SLC25A8
LOC108002038	2.74	2.79	2.79	1.64	1.79	1.99	cytosolic carboxypeptidase 1
LOC108002040	0.25	0.25	0.23	0.1	0.14	0.13	uncharacterized LOC108002040
LOC108002043	0.07	0.07	0.06	0.06	0.03	0.07	uncharacterized LOC108002043
LOC108002039	0.08	0.08	0.08	0.23	0.22	0.11	uncharacterized LOC108002039
LOC108002042	0.31	0.32	0.33	0.4	0.43	0.41	uncharacterized LOC108002042
LOC107995258	5.73	5.72	5.57	5.41	5.79	5.26	protein phosphatase methylesterase 1
LOC108001992	2.31	2.29	2.32	1.63	2.27	2.19	kelch-like protein 5
LOC108002158	1.99	2	2.05	3.76	3.46	3.26	mucolipin-3
LOC108002058	3.34	3.34	3.32	1.78	1.68	1.74	BTB/POZ domain-containing protein KCTD16
LOC108002057	1.71	1.68	1.69	1.22	1.39	1.46	DNA damage-regulated autophagy modulator protein 1-like
LOC108002056	0.03	0.02	0.02	0	0.08	0.05	DNA damage-regulated autophagy modulator protein 1-like
LOC108002055	0.37	0.38	0.35	0.23	0.18	0.2	monocarboxylate transporter 2-like
LOC108002048	1.26	1.26	1.18	0.93	1.07	1.14	uncharacterized LOC108002048
LOC108002047	2.45	2.49	2.59	1.63	1.76	1.94	glutamate receptor ionotropic, kainate 2-like
LOC108002046	2.95	2.91	2.97	1.46	1.54	1.71	glutamate receptor ionotropic, kainate 2
LOC108002045	0.51	0.52	0.5	0.41	0.31	0.41	glutamate receptor ionotropic, kainate 2-like
LOC108002181	0.28	0.29	0.26	0.15	0.2	0.22	palmitoleoyl-protein carboxylesterase NOTUM
LOC108002169	14.27	14.41	14.38	6.58	8.19	7.35	PI-PLC X domain-containing protein 1
Accmgst2	0.26	0.16	0.15	0.06	0.11	0.25	microsomal gluathione S-transferase 2
LOC108002062	3.82	3.77	3.84	3	3.19	3.27	NPC intracellular cholesterol transporter 1
LOC108002061	2.21	2.21	2.2	1.5	1.37	1.46	plexin-A4
LOC108002154	8.12	8.13	8.35	8.35	9.1	8.03	putative GTP-binding protein 6
LOC108002153	2.69	2.75	2.58	3.52	3.14	3.25	dynamin-binding protein
LOC108002132	29.27	29.25	29.21	22.74	23.8	22.85	uncharacterized LOC108002132
LOC108002155	34.34	34.51	34.44	22.49	21.47	22.5	huntingtin-interacting protein 1
LOC108002172	22.46	22.37	22.16	27.97	27.21	28.37	ras-related protein Rab-2
LOC108002143	5.02	5	4.94	5.07	4.6	4.76	tyrosine-protein kinase Abl
LOC107992645	22.28	22.44	22.26	16.49	15.36	15.8	NTF2-related export protein
LOC108001991	1.44	1.45	1.38	1.28	1.25	1.24	PHD finger protein rhinoceros
LOC108002110	13.34	13.38	13.71	9.87	9.5	9.94	transcription factor Dp-1
LOC108002007	22.43	22.64	22.72	16.89	16.69	16.97	protein Mo25
LOC108002184	6.44	6.39	6.16	5.19	4.9	4.8	palmitoyltransferase ZDHHC7
LOC108002183	19.94	20.2	19.71	26.94	24.65	25.21	eukaryotic translation initiation factor 3 subunit K
LOC108002167	3.36	3.38	3.41	3.1	2.96	2.42	sodium- and chloride-dependent GABA transporter 1
LOC108001863	3.38	3.36	3.4	3.28	3.12	3.22	uncharacterized LOC108001863
LOC108001864	31.01	31.15	31.63	27.92	29.08	29.02	spermine synthase
LOC108002002	6.6	6.63	6.6	5.36	5.54	5.41	another transcription unit protein
LOC108001990	2.85	2.87	2.83	2.16	1.82	2.04	chitin synthase chs-2
LOC108001989	2.26	2.27	2.22	2.12	1.94	1.97	CTTNBP2 N-terminal-like protein
LOC108002095	0.66	0.65	0.66	0.46	0.46	0.42	mucin-2-like
LOC108002098	4.93	4.82	4.94	4.33	4.2	4.21	serine protease snake
LOC108002096	12.31	12.17	12.01	7.69	7.28	6.55	uncharacterized LOC108002096
LOC108002097	3.22	3.02	3	2.04	1.91	2.06	TAF5-like RNA polymerase II p300/CBP-associated factor-associated factor 65 kDa subunit 5L
LOC108002089	3.97	3.94	3.95	2.79	3.15	3.27	uncharacterized LOC108002089
LOC108002086	9.43	9.55	9.54	8.11	7.1	7.49	peptide methionine sulfoxide reductase
LOC108002083	4.03	4.16	4.08	3.2	3.49	3.36	protein phosphatase 1 regulatory subunit 16A
LOC108002087	20.72	20.9	20.84	28.2	29.71	29.18	transmembrane protein 42
LOC108002085	0.7	0.65	0.6	0.75	0.68	0.71	dual specificity protein phosphatase 15
LOC108002006	6.41	6.39	6.45	5	5.75	5.4	BRCA1-associated protein
LOC108003792	1.63	1.65	1.59	1.28	1.46	1.63	uncharacterized LOC108003792
LOC108002121	10.26	10.22	10.17	9.64	9.34	9.19	tRNA (guanine(10)-N2)-methyltransferase homolog
LOC108002124	8.7	8.65	8.78	7.64	8.28	7.89	ER membrane protein complex subunit 2-B
LOC108002123	13.6	13.93	13.49	16.38	16.62	16.31	sorting nexin-6
LOC108002013	1.94	1.94	1.97	1.38	1.48	1.48	NAD kinase 2, mitochondrial
LOC108002081	3.91	3.97	3.86	2.34	2.31	2.26	bromodomain adjacent to zinc finger domain protein 2B
LOC108002023	5.55	5.76	5.61	6.34	6.02	6.94	uncharacterized LOC108002023
LOC108002151	13.53	13.64	13.25	10.26	10.54	10.94	ionotropic receptor 21a
LOC108002152	1.16	1.2	1.07	1.32	1.5	1.56	3-hydroxyisobutyrate dehydrogenase, mitochondrial
LOC108002142	3.87	3.92	3.81	4.48	4.41	4.28	LIM and SH3 domain protein Lasp
LOC108002092	6.69	6.7	6.61	3.9	4	3.77	schwannomin-interacting protein 1 homolog
LOC107993421	3.26	3.34	3.36	2.96	3.58	3.42	rho-associated protein kinase 1
LOC108002163	23.09	23.44	23.51	15.88	16.73	16.21	uncharacterized LOC108002163
LOC108002077	8.25	8.16	8.26	7.25	7.19	6.58	uncharacterized LOC108002077
LOC108002076	12.55	12.57	12.87	9.92	10.24	10.2	ATPase WRNIP1
LOC108001987	12.8	12.41	12.49	10.67	10.91	9.34	methyltransferase-like 26
LOC108002073	5.59	5.7	5.47	4.91	5.1	5.08	WD repeat-containing protein 7
LOC108002138	29.06	29.07	28.64	29.76	29.22	28.17	hrp65 protein
LOC108002127	56.9	57.57	56.96	55.71	55.06	54.74	growth hormone-inducible transmembrane protein
LOC108002126	5.33	5.28	5.17	6.55	6.29	6.14	TBC1 domain family member 25
LOC108002078	0.5	0.54	0.51	0.66	0.71	0.74	G-protein coupled receptor Mth2
LOC108002079	0.68	0.67	0.68	0.48	0.42	0.52	sodium/hydrogen exchanger 9B2
LOC108002125	11.92	12	11.85	6.16	6.42	6.07	neuroligin-1
LOC108002037	0.09	0.09	0.08	0.07	0.04	0.08	uncharacterized LOC108002037
LOC108002176	3.51	3.5	3.55	2.85	2.6	2.41	ATP-dependent RNA helicase DHX33
LOC108002099	4.8	4.88	4.95	6.02	5.37	5.12	major facilitator superfamily domain-containing protein 1
LOC108002103	10.1	10.26	10.15	6.24	6.32	6.16	chromatin complexes subunit BAP18
LOC108002102	0.74	0.74	0.72	0.89	0.61	0.96	probable RNA methyltransferase CG11342
LOC108002101	2.04	2.08	1.94	1.88	1.84	1.83	tribbles homolog 2
LOC108002136	0.59	0.71	0.66	1.06	0.94	0.77	cysteine-rich hydrophobic domain-containing protein 2
LOC108001986	1.59	1.65	1.6	1.55	1.79	1.8	uncharacterized LOC108001986
LOC108002031	2.4	2.47	2.41	1.94	1.38	1.82	uncharacterized LOC108002031
LOC108002135	6.02	5.96	5.82	3.8	4.22	3.58	condensin complex subunit 2
LOC108002134	17.95	18.11	18.14	15.07	15	14.63	ubiquitin carboxyl-terminal hydrolase 46
LOC108002133	660.7	660.49	661.57	548.25	563.74	542.24	large ribosomal subunit protein eL21
LOC108002012	37.37	37.69	37.59	39.12	39.47	37.42	proteasome subunit alpha type-1
LOC108002003	13.12	13.39	13.1	10.92	11.42	11.19	lipoyl synthase, mitochondrial
LOC108002146	25.2	25.26	25.17	23.04	23.41	22.91	sterol regulatory element-binding protein 1
LOC133667794	4.83	4.67	4.77	7.52	6.68	5.87	nuclear receptor 2C2-associated protein
LOC108002034	13.6	13.37	13.5	11.08	10.08	11.01	DNA primase large subunit-like
LOC108002015	40.48	40.2	39.86	35.87	33.75	36.08	ER membrane protein complex subunit 8/9 homolog
LOC108002016	9.93	9.61	9.74	10	8.26	7.95	uncharacterized LOC108002016
LOC108001982	4.48	4.4	4.43	4.06	4.07	3.92	GRIP and coiled-coil domain-containing protein
LOC108002024	15.94	16.29	15.88	19.78	19.35	18.23	ubiquitin-like-conjugating enzyme ATG3
LOC108002010	2.57	2.55	2.44	2.1	2.62	2.19	anaphase-promoting complex subunit 7
LOC108002005	4.47	4.38	4.63	3.56	3.57	3.31	PPP2R1A-PPP2R2A-interacting phosphatase regulator 1
LOC108002018	36.66	36.41	37.07	40.04	35.87	37.12	thioredoxin reductase-like selenoprotein T homolog CG3887
LOC108002001	11.44	11.51	11.37	8.38	7.45	8.1	ankyrin repeat domain-containing protein 13C
LOC108001981	16.91	17.14	16.67	10.52	11.69	10.58	BTB/POZ domain-containing protein 9
LOC108002139	10.48	10.48	10.78	9.45	9.29	9.8	cyclin-dependent kinase 10
LOC108002140	1.05	1.04	1.07	1.14	0.98	1.07	uncharacterized LOC108002140
LOC108002186	4.9	4.97	5	4.81	4.16	4.55	GON-4-like protein
LOC108002022	2.6	2.5	2.5	2.23	2.7	2.05	phosphorylated adapter RNA export protein
LOC108002033	4.24	4.3	4.58	4.55	4.36	4.64	probable oligoribonuclease
LOC108000252	56.86	57.26	56.79	55.77	54.7	52	uncharacterized LOC108000252
LOC108001980	19.74	19.92	19.45	12.53	12.39	12.71	exosome complex component RRP42
LOC114578079	0.76	0.73	0.68	0.66	0.94	0.76	uncharacterized LOC114578079
LOC133667793	85.46	85.68	85.61	66.78	68.33	68.48	probable NADH dehydrogenase
LOC133667795	0	0	0	0	0.2	0.11	uncharacterized LOC133667795
LOC108002025	41.23	41.67	41.23	38.77	36.32	35.96	GTP-binding protein Rheb homolog
LOC133667797	209.27	208.37	209.47	150.09	151.58	150.96	uncharacterized LOC133667797
LOC108002178	15.81	16.03	16.01	11.64	11.33	12.14	exocyst complex component 1
LOC108002117	16.75	16.67	16.44	15.93	15.68	15.62	uncharacterized LOC108002117
LOC108002116	25.88	26.46	26.25	28.61	28.08	28.92	multifunctional methyltransferase subunit TRM112-like protein
LOC108002115	4.79	4.67	4.62	5.08	5.22	5.05	ER degradation-enhancing alpha-mannosidase-like protein 3
LOC108001979	2.15	2.18	2.18	2.28	2.35	2.21	mitochondrial fission regulator 2-like
LOC133667798	2.31	2.16	2.12	0.57	0.63	0.38	pro-corazonin
LOC108002164	9.71	9.75	9.49	7.29	7.84	7	mitochondrial coenzyme A transporter SLC25A42
LOC108002107	7.23	7.28	7.1	5.38	5.89	5.29	mitotic checkpoint protein BUB3
LOC108002106	9.67	9.79	9.91	9.16	9.15	8.68	nucleolar protein 56
LOC108001976	3.2	3.11	2.98	4.19	3.95	4.39	uncharacterized LOC108001976
LOC108002105	4.79	4.84	4.79	3.74	4.31	4.48	FGFR1 oncogene partner 2 homolog
LOC107992640	1.57	1.59	1.52	1.14	1.21	1.2	meiosis-specific coiled-coil domain-containing protein MEIOC-like
LOC108002189	1.05	1.07	1.05	1.85	1.64	1.59	blastoderm-specific protein 25D
LOC133667800	21.12	20.96	20.67	21.25	19.89	18.42	cytochrome c oxidase assembly protein COX16 homolog, mitochondrial
LOC108002028	2.51	2.53	2.59	3.55	3.65	3.71	U6 snRNA-associated Sm-like protein LSm1
LOC108002177	3.73	3.74	3.63	3.22	3.35	3.23	uncharacterized LOC108002177
LOC108002165	4.58	4.52	4.47	4.21	4.08	3.59	vesicular glutamate transporter 2.2
LOC108002166	14.1	13.96	13.96	12.94	13.29	12.15	cysteine protease ATG4B
LOC108002188	13.41	13.35	13.08	14.36	15.12	15.17	protein phosphatase 1L
LOC108002160	0.62	0.63	0.59	0.72	0.64	0.58	dedicator of cytokinesis protein 9
LOC108002120	8.85	8.9	8.77	10.45	9.04	9.95	spliceosome-associated protein CWC15 homolog
LOC108001975	0.89	0.91	0.86	0.82	0.81	0.82	protein 60A
LOC108002108	0.39	0.4	0.33	0.63	0.61	0.71	patronin
LOC108002067	7.83	7.8	7.86	7.51	7.61	7.68	laminin subunit alpha-1
LOC108002068	0.11	0.11	0.1	0	0.15	0	uncharacterized LOC108002068
LOC108002113	0.18	0.33	0.16	0.85	0.88	1.04	uncharacterized LOC108002113
LOC108002114	13.2	13.1	12.79	15.65	18.45	18.32	kielin/chordin-like protein
LOC108002182	0.53	0.55	0.59	0.5	0.39	0.42	uncharacterized LOC108002182
LOC133667801	5.34	5.48	5.35	4.29	3.75	3.74	uncharacterized LOC133667801
LOC108002063	2.46	2.44	2.47	2.45	1.91	1.89	transcription factor GAGA
LOC114578084	0.48	0.48	0.46	0.41	0.22	0.33	uncharacterized LOC114578084
LOC108002065	54.35	54.4	54.31	39.04	38.73	38.19	polyubiquitin-A
LOC108002071	1.33	1.36	1.34	1.2	1.29	0.98	uncharacterized LOC108002071
LOC108002072	4.16	4.24	4.26	3.05	2.91	2.76	recQ-mediated genome instability protein 1
LOC108002069	22.64	22.82	23.2	16.39	15.07	15.47	2-methoxy-6-polyprenyl-1,4-benzoquinol methylase, mitochondrial
LOC108001973	0.57	0.67	0.54	0.88	0.99	0.9	maternal protein tudor
LOC133667802	3.58	3.66	3.76	2.38	3.32	2.66	uncharacterized LOC133667802
LOC108002129	7.35	7.37	7.48	7.37	7.62	6.69	probable RNA helicase armi
LOC108002130	11.47	11.36	11.56	12.64	12.25	12.23	eukaryotic translation initiation factor 3 subunit E
LOC108002053	9.82	9.74	9.7	8.63	8.47	8.33	zinc finger CCCH domain-containing protein 15 homolog
LOC108002054	42.83	43.01	43.05	44.1	43.17	41.93	dimethyladenosine transferase 1, mitochondrial
LOC133667804	5.42	5.59	5.39	9.38	9.37	9.53	cytochrome c oxidase assembly factor 3, mitochondrial
LOC108002050	8.47	8.48	8.54	4.06	4.09	4.19	regulating synaptic membrane exocytosis protein 1
LOC108002173	0.82	0.81	0.82	0.72	0.63	0.75	tyramine receptor 1
LOC108002017	0.58	0.57	0.53	1.18	0.54	0.81	peritrophin-1
LOC108002011	3.17	3.19	3.16	2.68	2.07	2.28	flap endonuclease GEN
LOC108002128	5.11	5.12	5.14	4.73	4.8	4.5	U5 small nuclear ribonucleoprotein 200 kDa helicase
LOC108001972	0.08	0.08	0.07	0.46	0.32	0.23	uncharacterized LOC108001972
LOC108002090	9.36	9.36	9.25	9.11	8.84	9.17	uncharacterized LOC108002090
LOC133667807	0.54	0.46	0.47	0.45	0.45	0.44	uncharacterized LOC133667807
LOC133667806	0.1	0.1	0.12	0.06	0.05	0.07	uncharacterized LOC133667806
LOC107993953	82.32	82.6	82.68	47.72	49.09	48.67	nucleolysin TIAR
LOC107992416	1.65	1.61	1.53	1.7	2.07	1.79	U4/U6 small nuclear ribonucleoprotein Prp3
LOC107992414	0.41	0.42	0.41	0.64	0.68	0.59	peroxidasin-like
LOC107992413	43.36	43.69	43.1	41.13	40.56	42.58	heat shock 70 kDa protein cognate 5
LOC107992405	18.77	18.77	18.08	18.44	19.29	17.86	protein farnesyltransferase/geranylgeranyltransferase type-1 subunit alpha
LOC107992410	11.25	11.14	11.31	5.58	5.28	5.47	Kv channel-interacting protein 1
LOC107992404	1.57	1.57	1.63	1.45	1.34	1.34	uncharacterized LOC107992404
LOC107992409	0.06	0.06	0.07	0.06	0.07	0.01	uncharacterized LOC107992409
LOC107992411	0.05	0.05	0.04	0	0	0	uncharacterized LOC107992411
LOC107992407	0.14	0.14	0.13	0.13	0.19	0.16	uncharacterized LOC107992407
LOC107992403	0	0	0	0	0.06	0	glutamine amidotransferase-like class 1 domain-containing protein 3, mitochondrial
LOC108004296	0.17	0.17	0.17	0.15	0.14	0.11	transcription factor collier
LOC108004314	0.43	0.45	0.45	0.18	0.21	0.24	fibroblast growth factor 17
LOC108004307	0.26	0.24	0.23	0.24	0.18	0.32	uncharacterized LOC108004307
LOC108004306	4.29	4.27	4.19	3.5	3.65	3.5	RNA/RNP complex-1-interacting phosphatase
LOC108004297	12.13	12.2	12.62	9.85	9.75	10.04	protein DPCD
LOC108004299	9.6	9.67	9.58	9.32	9.39	8.96	segmentation protein cap'n'collar
LOC108004301	6.35	6.3	6.36	4.55	4.57	3.89	ATP-dependent RNA helicase vasa
LOC108004302	12.15	12.18	12.22	7.12	7.19	6.92	glutamyl aminopeptidase
LOC108004298	0.06	0.05	0.05	0.1	0.08	0.2	high affinity copper uptake protein 1-like
LOC108004310	2.77	2.78	2.9	6.28	6.12	6.36	protein PFC0760c
LOC108004313	3.15	3.04	3.1	6.07	5.22	5.64	uncharacterized LOC108004313
LOC108004305	18.57	18.11	18.45	21.57	19.85	18.92	EEF1A lysine methyltransferase 2
LOC108004304	16.85	16.96	16.79	14.3	14.95	13.42	ferrochelatase, mitochondrial
LOC108004303	4.88	4.87	4.8	7.59	7.17	6.93	leishmanolysin-like peptidase
LOC108001264	2.17	2.15	2.12	1.15	1	0.98	trace amine-associated receptor 9
LOC108004294	10.41	10.44	10.18	9.24	9.49	9.52	tether containing UBX domain for GLUT4
LOC108004309	6.59	6.58	6.56	5.55	5.15	5.12	protein ecdysoneless
LOC108004308	5.04	5.05	5.15	5.7	6.22	5.46	protein SON
LOC108004312	6.37	6.43	6.53	3.55	3.72	3.52	uncharacterized LOC108004312
LOC108004295	7.49	7.59	7.21	9.4	11.26	11.33	uncharacterized LOC108004295
LOC107999580	3.77	3.74	3.87	4.01	5.19	4.22	sentrin-specific protease 8-like
LOC107999579	0.31	0.27	0.25	0.12	0.04	0.15	methyl farnesoate epoxidase-like
LOC107999567	0.22	0.22	0.21	0.08	0.11	0.14	carboxypeptidase M
LOC107999575	2.44	2.42	2.34	3.41	3.39	3.33	CCR4-NOT transcription complex subunit 11
LOC107999597	0.36	0.36	0.27	0.35	0.37	0.47	uncharacterized protein PF3D7_1120000
LOC114577753	0.02	0.02	0.02	0.11	0.09	0.06	uncharacterized LOC114577753
LOC107999598	23.38	23.75	24.01	18.09	17.96	18.12	peptidyl-prolyl cis-trans isomerase NIMA-interacting 4
LOC133665753	1.32	1.34	1.5	1.83	1.76	1.34	uncharacterized LOC133665753
LOC107999612	15.35	15.62	15.54	11.5	11.94	11.8	zinc finger protein 776
LOC107999568	47.84	48.43	47.22	39.43	44.04	41.35	NADH dehydrogenase
LOC107999576	6.11	6.15	6.26	4.85	4.87	5.08	E3 ubiquitin-protein ligase MSL2
LOC107999569	10.4	10.6	10.47	9.28	8.43	8.48	U2 snRNP-associated SURP motif-containing protein
LOC133665732	7.01	7.1	6.82	6.12	6.48	6.37	golgin subfamily A member 6-like protein 22
LOC107999613	1.45	1.43	1.41	0.91	0.96	0.94	GTPase-activating protein
LOC107999610	0.52	0.54	0.48	0.87	0.54	0.78	uncharacterized LOC107999610
LOC107999599	0.69	0.79	0.68	0.64	0.52	0.56	FERM domain-containing protein 5
LOC107999601	2.4	2.4	2.29	2.32	2.66	2.46	unconventional myosin-Ie
LOC107999602	0.5	0.49	0.53	0.67	0.83	0.65	uncharacterized LOC107999602
LOC133665734	0.02	0.02	0.02	1.43	1.32	1.1	cytochrome P450 6k1-like
LOC107999593	1.12	1.07	1.05	0.96	1	1.1	EH domain-binding protein 1
LOC107999594	0.56	0.5	0.61	0.35	0.6	0.4	uncharacterized LOC107999594
LOC107999584	0.15	0.19	0.13	0.04	0.05	0.04	restin homolog
LOC107999592	0.31	0.19	0.21	0.24	0.15	0.07	netrin-1
LOC107999595	5.54	5.53	5.48	3.58	3.65	3.92	uncharacterized LOC107999595
LOC107999570	19.25	19.35	19.51	16.2	15.91	15.6	gephyrin
LOC107999590	3.13	3.12	3.05	5.09	5.63	4.97	carnitine O-palmitoyltransferase 1, liver isoform
LOC107999591	6.85	6.72	6.96	7.09	6.58	6.69	protein SET
LOC107999588	1.88	1.91	1.92	1.43	1.47	1.49	fibrillin-2
LOC107999607	1.44	1.49	1.45	1.38	1.59	1.45	serine/threonine-protein kinase PLK1
LOC107999609	5.26	5.26	5.17	9.47	10.9	10.26	pleckstrin homology domain-containing family M member 1
LOC107999578	0.45	0.42	0.37	0.28	0.35	0.23	spindle assembly abnormal protein 6 homolog
LOC107999586	14.16	14.25	14.12	13.32	14.15	13.72	protein BTG2
LOC107999585	1.1	1.12	1.17	0.99	1.21	1.17	uncharacterized LOC107999585
LOC107999571	2.68	2.7	2.68	2.6	2.8	2.77	neurofibromin
LOC107999573	4.91	4.79	4.83	6.24	5.65	5.73	electron transfer flavoprotein-ubiquinone oxidoreductase, mitochondrial
LOC107999605	0.11	0.11	0.15	0.06	0.15	0.02	odorant receptor 85b-like
LOC107999604	0	0	0	0.07	0	0.04	putative odorant receptor 92a
LOC107999574	0	0	0	0.04	0	0.04	uncharacterized LOC107999574
LOC107999603	0	0	0.02	0	0	0	odorant receptor 85b-like
LOC133665739	0	0	0	0	0.03	0.04	odorant receptor 13a-like
LOC107999583	0	0	0	0	0.07	0	natterin-3-like
LOC133665740	0.03	0.03	0.03	0	0	0	uncharacterized LOC133665740
LOC107992923	0.07	0.08	0.06	0.06	0.06	0.02	brain tumor protein-like
LOC107992922	12.55	12.37	12.61	10.37	11.09	10.39	mitochondrial import inner membrane translocase subunit Tim29
LOC107992918	6.01	6.03	6.08	6.33	6.18	6.38	1,4-alpha-glucan-branching enzyme
LOC107992919	3.16	3.13	2.98	5.58	4.34	5.06	ceramide synthase 6
LOC107992932	4.05	4.05	3.99	2.87	2.91	3.38	beta-1,4-glucuronyltransferase 1-like
LOC107992920	0.57	0.52	0.52	0.57	0.56	0.34	uncharacterized LOC107992920
LOC107999736	17.23	17.2	17.84	17.07	18.17	18.05	protein tumorous imaginal discs, mitochondrial
LOC107995712	1.97	1.89	1.88	1.98	2.12	2.11	uncharacterized LOC107995712
LOC107995713	25.8	25.66	25.76	13	13.22	14.14	transcription initiation factor TFIID subunit 3
LOC107995734	0.61	0.62	0.6	0.56	0.51	0.41	polyglutamine-repeat protein pqn-41-like
LOC133665743	0.17	0.17	0.24	0	0.39	0.19	uncharacterized LOC133665743
LOC107995733	1.25	1.24	1.22	1.51	1.33	1.53	uncharacterized LOC107995733
LOC107992904	43.55	44.33	44.28	45.61	44.22	42.39	NADH dehydrogenase
LOC107992903	2.88	3.02	2.87	3.23	3.86	3.58	diphosphoinositol polyphosphate phosphohydrolase 1
LOC107992910	25.72	25.76	25.68	21.89	22.41	20.85	glutamate-rich WD repeat-containing protein 1
LOC107992900	15.64	15.79	15.55	10.75	9.8	10	mismatch repair endonuclease PMS2
LOC107992899	16.09	16.03	15.95	11.63	11.56	11.49	serine/threonine-protein kinase minibrain
LOC107992909	7.28	7.31	7.21	4.25	4.67	4.4	uncharacterized LOC107992909
LOC107992902	3.07	3.15	3.03	1.71	1.92	1.94	uncharacterized LOC107992902
LOC107992901	5.09	5.11	5.12	3.98	4.34	4.67	speckle targeted PIP5K1A-regulated poly(A) polymerase
LOC107992907	6.2	6.19	6.35	4.8	4.6	4.84	serine/arginine repetitive matrix protein 2
LOC107992908	42.17	42.11	42.4	33.48	31.89	32.49	CLK4-associating serine/arginine rich protein
LOC107992898	1.66	1.66	1.64	1.17	1.06	1.09	uncharacterized LOC107992898
LOC107992905	1.22	1.19	1.27	1.21	1.56	1.31	cysteine-rich PDZ-binding protein
LOC107999565	8.6	8.68	8.62	6.99	6.72	6.98	uncharacterized LOC107999565
LOC108004504	0.64	0.64	0.62	0.51	0.54	0.5	probable WRKY transcription factor protein 1
LOC108004507	0.45	0.45	0.42	0.06	0.17	0.31	uncharacterized LOC108004507
LOC108004505	0.56	0.55	0.51	0.6	0.44	0.55	protein quick-to-court
LOC108004506	196.7	198.05	199.24	211.85	215.28	213.45	large ribosomal subunit protein uL5
LOC108004502	0.09	0.09	0.12	0.02	0.05	0.07	odorant receptor 67a-like
LOC108004492	54.76	55.39	54.42	67.21	63.47	67.48	tetraspanin-7
LOC108004494	4.18	4.18	4.12	3.66	3.13	3.14	uncharacterized LOC108004494
LOC108004503	0	0	0.05	0.04	0.11	0.12	uncharacterized LOC108004503
LOC108004484	0.94	0.93	0.86	0.09	0.16	0.26	uncharacterized LOC108004484
LOC108004496	0.24	0.23	0.22	0.06	0.14	0.18	uncharacterized LOC108004496
LOC107998410	0.05	0.05	0.05	0.04	0.03	0	odorant receptor 49a-like
LOC108004487	0.07	0.07	0.06	0.06	0.06	0.05	uncharacterized LOC108004487
LOC108004497	3.91	3.9	3.94	4.55	3.82	4.4	uncharacterized LOC108004497
LOC108004514	10.17	10.18	10.28	10.06	9.84	10.55	radial spoke head 10 homolog B
LOC108004508	1.42	1.46	1.44	1.61	1.74	1.9	stalled ribosome sensor GCN1
LOC108004488	5.8	5.9	5.94	4.07	3.94	3.69	inhibitor of nuclear factor kappa-B kinase subunit beta
LOC108004511	33.79	33.93	33.64	34.83	35.68	34.07	translocation protein SEC63 homolog
LOC108004491	3.34	3.45	3.37	3.08	3.24	3.27	ceramide phosphoethanolamine synthase
LOC108004513	3.61	3.55	3.59	4.63	3.96	3.92	SET domain-containing protein SmydA-8
LOC108004490	0.04	0.04	0.06	0.03	0.01	0.04	protein NDNF
LOC108004516	1.6	1.59	1.6	0.85	0.88	0.84	protein jim lovell
LOC107996243	82.93	83.16	83.05	55.2	56.06	53.3	diacylglycerol lipase-beta
LOC107996244	13.82	13.89	13.88	15.36	15.32	15.89	RNA polymerase I-specific transcription initiation factor RRN3
LOC107996242	16.09	16.13	15.93	13.29	13.52	13.32	uncharacterized LOC107996242
LOC107999202	2.72	2.72	2.56	2.73	2.9	2.87	aquaporin-11
LOC107995199	0.08	0.08	0.09	0.07	0.17	0.12	sentrin-specific protease 7-like
LOC107995208	6.38	6.5	6.33	7.15	7.41	7.27	1-phosphatidylinositol 4,5-bisphosphate phosphodiesterase
LOC107995207	4.28	4.31	4.11	3.87	3.65	3.91	sodium- and chloride-dependent GABA transporter ine
LOC107995202	0.07	0.07	0.09	0.18	0.1	0.04	endocuticle structural glycoprotein SgAbd-4-like
LOC107995204	0.24	0.24	0.22	0	0.06	0.06	larval cuticle protein 65Ag1-like
LOC107995203	0	0	0	0.06	0.06	0	larval cuticle protein LCP-17-like
LOC107995210	2.13	2.06	2.04	2.72	2.28	2.56	endocuticle structural glycoprotein SgAbd-8-like
LOC107995209	10.11	9.98	9.84	8.9	10.07	10.27	endocuticle structural glycoprotein SgAbd-1
LOC107995211	8.53	8.63	8.43	6.21	6.66	6.3	dTTP/UTP pyrophosphatase
LOC107995201	20.91	21.02	20.94	15.01	15.12	14.67	mitochondrial fission 1 protein
LOC133665752	3.71	3.64	3.62	3.03	2.84	3.24	uncharacterized LOC133665752
LOC107992647	2.78	2.73	2.69	2.25	2.11	2.43	insulin-like growth factor-binding protein complex acid labile subunit
LOC107997516	2.03	2.05	2	0.83	0.82	0.83	neuronal acetylcholine receptor subunit alpha-7
LOC107997530	7.3	7.4	7.48	6.39	6.45	5.7	ADP-ribose pyrophosphatase, mitochondrial
LOC107997473	3.06	3.05	3.14	1.8	1.82	1.88	exonuclease 1
LOC107997532	7.1	7	7.25	8.06	7.73	7.65	peroxisomal biogenesis factor 3
LOC107997562	0.43	0.43	0.43	0.41	0.47	0.5	uncharacterized LOC107997562
LOC107997542	5.9	5.85	5.97	5.68	6.36	7.36	golgin-84
LOC107997539	46.86	47.4	45.93	53.4	54.21	51.65	ATP synthase subunit b, mitochondrial
LOC107997538	23.37	23.79	23.23	16.9	17.45	17.94	delta(3,5)-Delta(2,4)-dienoyl-CoA isomerase, mitochondrial
LOC107997541	18.84	19.12	18.89	14.26	14.23	14.4	dynein regulatory complex protein 8-like
LOC107997544	6.08	6.1	6.14	5.18	5.1	5.29	cleavage and polyadenylation specificity factor subunit 1
LOC107997483	3.41	3.44	3.37	2.57	3.28	2.76	general transcription factor IIH subunit 4
LOC107997482	12.12	12.15	12.3	8.8	9	9.54	cyclin-C
LOC107997558	3.75	3.74	3.61	2.09	2.32	1.89	sprouty-related, EVH1 domain-containing protein 1
LOC107997486	20.59	20.43	21.45	13.73	14.89	15.17	adrenodoxin-like protein 1, mitochondrial
LOC107997534	7.75	7.93	7.65	6.04	4.59	6.25	sorting nexin-24
LOC107997503	1.11	1.05	1.02	0.75	0.59	1.14	uncharacterized LOC107997503
LOC107997499	0.4	0.39	0.38	0.33	0.39	0.48	semaphorin-1A
LOC107997501	4.03	3.97	3.95	3.36	3.52	3.54	uncharacterized LOC107997501
LOC107997502	2.92	2.87	2.85	2.45	2.6	2.6	alpha/beta hydrolase domain-containing protein 17B
LOC107997500	6.7	6.8	6.62	4.98	4.81	4.95	homer protein homolog 2
LOC107997536	20.18	20.22	19.55	14.11	13.82	12.89	methylosome subunit pICln
LOC107997535	2.62	2.63	2.58	2.69	2.44	2.42	regulator of nonsense transcripts 2
LOC107997548	3.85	3.89	3.72	2.4	2.35	2.24	cAMP-dependent protein kinase catalytic subunit 1
LOC107994252	36.19	36.51	36	39.09	38.44	37.21	uncharacterized LOC107994252
LOC107997485	6.88	6.8	6.75	5.25	5.87	5.44	probable ATP-dependent RNA helicase DHX35
LOC107997556	39.77	39.96	39.72	25.56	26.45	25.66	ceramide phosphoethanolamine synthase
LOC107997555	10.16	10.28	10.2	7.56	7.52	7.06	WD repeat-containing protein 89
LOC107998603	4.83	4.9	4.93	3.89	3.71	3.58	A-kinase anchor protein 13
LOC107997521	2.87	2.92	2.96	2.7	3.08	3.02	UV radiation resistance-associated gene protein
LOC107997523	10.79	10.76	10.52	12.3	13.3	12.69	retinol dehydrogenase 11
LOC107997524	1.29	1.28	1.32	1.89	2.4	1.94	small VCP/p97-interacting protein
LOC107997520	1.17	1.15	1.12	0.89	0.91	0.8	uncharacterized LOC107997520
LOC107999829	1.53	1.54	1.53	1.47	1.42	1.48	kinesin-like protein KIF3A
LOC107997478	30.62	30.93	31.07	27.87	27.08	28.03	lysosomal Pro-X carboxypeptidase
LOC107997552	0.24	0.25	0.22	0.31	0.39	0.39	centrosomal protein of 152 kDa
LOC107997481	12.85	12.88	12.87	10.39	10.26	10.36	D-aminoacyl-tRNA deacylase 1
LOC107997543	1.84	1.77	1.79	1.41	1.46	1.49	putative transcription factor capicua
LOC107996370	6.18	6.25	6.07	4.2	4.17	3.9	histone-lysine N-methyltransferase trithorax
LOC107995379	4.35	4.38	4.38	2.59	2.74	2.76	toll-like receptor 7
LOC107995384	127.13	127.39	126.24	129.62	125.4	127.22	sialomucin core protein 24
LOC107995377	106.17	106.42	106.08	74.41	71.5	70.91	uncharacterized LOC107995377
LOC107995378	10.38	10.47	10.4	6.94	7.21	7.21	leukocyte tyrosine kinase receptor
LOC107995383	17.4	17.23	17.24	12.82	12.93	12.81	calpain-B
LOC107995387	47.58	47.85	48.78	37.01	32.8	38.12	signal recognition particle 9 kDa protein
LOC107995386	14.06	14.13	14.01	8.61	8.33	8.38	band 4.1-like protein 4A
LOC107994023	2.4	2.28	2.2	3.76	3.87	4.1	uncharacterized LOC107994023
LOC107994022	13.78	13.82	13.78	10.16	10.34	9.91	alpha-crystallin A chain
LOC107996026	96.73	97.27	98.52	82.09	84.32	82.74	protein lethal(2)essential for life
LOC107996023	48.31	48.11	48.82	31.36	33.22	30.09	protein lethal(2)essential for life
LOC107996022	23.43	23.48	23.93	20.51	19.13	20.91	protein lethal(2)essential for life
LOC107996028	74.58	75.05	75.04	60.25	60.8	59.32	protein lethal(2)essential for life
LOC107996025	183.89	185.21	184.44	150.77	149.51	144.74	protein lethal(2)essential for life
LOC107996024	19.43	19.54	19.32	17.4	17.97	17.79	thyroid receptor-interacting protein 11
LOC107996027	80.45	79.63	78.94	67.69	73.11	67.86	protein lethal(2)essential for life
LOC107997758	1.45	1.47	1.41	0.87	0.82	0.88	lachesin
LOC107994064	8.42	8.29	8.27	8.89	9.27	9.38	damage-control phosphatase ARMT1
LOC107994065	3.53	3.53	3.38	4.99	5.06	4.67	Golgi phosphoprotein 3 homolog sauron
LOC107994062	2.07	2.03	1.94	1.34	1.35	1.31	partitioning defective 3 homolog
LOC107994060	0.95	0.94	0.94	0.52	0.66	0.59	uncharacterized LOC107994060
LOC107993254	0.81	0.78	0.79	1	1.09	0.79	uncharacterized LOC107993254
LOC107993249	3.14	3.07	3.03	2.56	2.59	3.13	uncharacterized LOC107993249
LOC107993251	11.63	11.47	11.49	10	10.09	12.88	coiled-coil domain-containing protein 124
LOC107993252	5.94	5.89	6.24	6.37	4.96	5.75	UPF0235 protein C15orf40 homolog
LOC107993255	3.85	3.76	3.84	3.76	3.61	4.04	arrestin domain-containing protein 4
LOC107993243	16.29	16.26	16.63	12.38	10.45	12.13	BUD13 homolog
LOC107993248	18.84	18.92	18.82	9.98	9.57	9.87	neuromodulin
LOC107993245	15.7	15.91	15.77	16.17	17.08	15.76	zinc finger matrin-type protein 5
LOC107993246	3.98	3.95	3.81	3.51	3.8	4.22	pleckstrin homology-like domain family B member 1
LOC107993253	3.46	3.57	3.33	3.58	2.68	3.22	chymotrypsin-1-like
LOC107994245	0.84	0.84	0.82	0.64	0.65	0.65	transcription factor AP-2-epsilon
LOC107994247	2.56	2.56	2.59	2.26	2.07	2.2	KH domain-containing, RNA-binding, signal transduction-associated protein 2
LOC107994249	8.27	8.31	8.26	8.39	8.58	6.97	N-acetyltransferase family 8 member 3-like
LOC107994248	3.53	3.64	3.76	3.72	3.41	3.46	uncharacterized LOC107994248
LOC107996648	0.07	0.07	0.06	0.04	0.05	0.06	lachesin-like
LOC107996846	37.94	38.13	38.45	24.21	22.43	24.7	binding protein 25
LOC107996697	2.51	2.64	2.5	2.4	2.36	2.47	serine/threonine-protein kinase VRK1
LOC107996914	3.02	3.02	2.99	2.25	3.04	2.54	angiopoietin-1 receptor-like
LOC107996798	3.12	3.2	3.08	3.33	3.16	3.34	small ribosomal subunit protein uS9m
LOC107996647	2.97	2.91	2.85	1.96	2.43	1.76	probable arginine--tRNA ligase, mitochondrial
LOC107996797	1.16	1.12	1.13	1.11	0.77	1.14	transient receptor potential channel pyrexia-like
LOC133665720	26.73	27.1	26.82	25.97	22.38	24.38	small ribosomal subunit protein uS9m-like
LOC107996801	5.21	5.42	5.2	5.39	4.56	4.63	DNA-binding protein RFXANK
LOC107996800	17.93	18.67	17.95	20.59	20.72	21.71	coatomer subunit delta
LOC107996646	4.97	4.93	5.26	3.68	4.21	3.7	DNA-dependent metalloprotease dvc-1
LOC107996896	1.07	1.06	0.99	1.21	1.41	1.3	uncharacterized LOC107996896
LOC107996688	11.57	11.65	11.8	7.2	6.67	6.9	PAX3- and PAX7-binding protein 1
LOC107996790	22.69	23.1	22.62	21.53	23.85	24.75	GPN-loop GTPase 2
LOC107996789	18.91	19.01	18.95	15.77	15.54	15.26	trafficking protein particle complex subunit 13
LOC107996792	4.32	4.22	3.97	3.22	2.91	3.66	B9 domain-containing protein 2
LOC107996645	7.8	7.92	8.13	5.8	5.43	5.3	tectonic-3
LOC107996788	2.57	2.54	2.45	2.66	3.02	2.76	rho guanine nucleotide exchange factor 11
LOC107996704	46.23	46.4	46.51	37.74	43.13	40.51	large ribosomal subunit protein uL13m
LOC107996705	30.7	30.79	30.81	26.96	29.39	27.86	large ribosomal subunit protein mL52
LOC107996644	0.54	0.54	0.52	0.41	0.58	0.58	ankyrin repeat domain-containing protein 54
LOC107996875	1.04	0.98	1.03	2.55	2.04	2.18	sphingosine kinase 2
LOC107996776	109.67	110.66	108.93	163.91	164.9	160.57	large ribosomal subunit protein eL18
LOC107996775	34.42	34.69	34.06	39.54	41.06	40.12	uncharacterized LOC107996775
LOC107996774	4.18	4.16	4.13	2.45	2.6	2.58	uncharacterized LOC107996774
LOC107996886	4.9	4.87	4.86	5.01	4.63	4.54	glycine receptor subunit alpha-2
LOC107996919	0.13	0.13	0.12	0.19	0.2	0.24	protein trapped in endoderm-1
LOC107996643	0.08	0.08	0.08	0	0.08	0.04	odorant receptor 47b-like
LOC107996876	13.41	13.24	13.28	8.83	8.88	9.13	phospholipase D2
LOC107996809	2.57	2.64	2.61	1.1	1.19	0.99	serine-rich adhesin for platelets
LOC107996907	0.45	0.46	0.45	0.45	0.55	0.42	DNA-binding protein D-ETS-4
LOC107996921	2.23	2.26	2.42	1.17	1.35	0.99	targeting protein for Xklp2-like
LOC107996920	0.54	0.57	0.6	0.41	0.25	0.32	Bardet-Biedl syndrome 1 protein homolog
LOC107996642	2.27	2.32	2.34	2.1	1.91	1.78	protein dispatched
LOC107996892	19.19	19.26	19.77	32.36	28.22	29.84	protein seele
LOC107996690	19.09	19.44	18.66	17.13	16.43	16.36	THO complex subunit 4
LOC107996854	17.21	17.3	17.17	13.6	14.63	15.38	ubiquitin-conjugating enzyme E2 S
LOC107996855	7.23	7.48	7.44	5.06	4.95	5.09	ADP-ribosylation factor-like protein 6-interacting protein 1
LOC107996853	12.67	12.84	12.87	12.26	10.47	11.45	peroxisomal membrane protein 11B
LOC107996851	61.92	61.8	62.65	66.83	63.04	62.74	uncharacterized LOC107996851
LOC107996718	1.06	1.05	1.02	0.58	0.26	0.7	uncharacterized LOC107996718
LOC107996710	0.09	0.09	0.09	0.1	0.1	0	uncharacterized LOC107996710
LOC107996815	0.69	0.69	0.71	0.47	0.44	0.47	uncharacterized LOC107996815
LOC107996870	0.88	0.91	0.86	0.88	0.77	0.68	uncharacterized LOC107996870
LOC107996878	10.47	10.57	10.62	6.22	6.41	6.55	U8-agatoxin-Ao1a
LOC107996910	8.03	7.96	8.19	6.14	6.52	5.88	nuclear transcription factor Y subunit alpha
LOC107996701	5.74	5.66	5.46	7.44	6.43	6.21	ragulator complex protein LAMTOR1
LOC107996786	5.13	5.11	5.17	5.09	4.73	4.96	vacuolar ATPase assembly integral membrane protein VMA21 homolog
LOC107996782	13.09	13.13	13.17	12.8	13.05	12.62	97 kDa heat shock protein
LOC107996783	8.51	8.53	8.51	8.06	7.4	7.81	mitochondrial disaggregase
LOC107996784	5.28	5.31	5.4	3.33	3.27	3.5	synaptotagmin-5
LOC107996781	1.04	1.1	0.99	0.69	0.65	0.65	uncharacterized LOC107996781
LOC107996699	9.8	9.78	9.48	8.18	6.66	7.72	vacuolar protein-sorting-associated protein 36
LOC107996879	8.36	8.41	8.46	7.94	8.75	8.55	SWI/SNF-related matrix-associated actin-dependent regulator of chromatin subfamily E member 1
LOC107996880	17.05	17.29	17.16	15.51	17.33	16.58	malignant T-cell-amplified sequence 1 homolog
LOC133665654	2.66	2.75	2.74	2.3	2.67	2.95	uncharacterized LOC133665654
LOC107996899	3.2	3.31	3.32	2.65	3.12	3.54	polycomb protein EED-like
LOC107996641	24.19	24.08	24.44	29.6	29.67	30.77	probable prefoldin subunit 2
LOC107996695	0.4	0.42	0.41	0.35	0.37	0.42	vang-like protein 1
LOC107996696	13.71	13.71	13.51	11.99	12.23	12.48	SWI/SNF-related matrix-associated actin-dependent regulator of chromatin subfamily B member 1
LOC107996693	3.23	3.16	3.26	6.07	5.5	5.28	putative tricarboxylate transport protein, mitochondrial
LOC107996825	3.78	3.71	3.7	3.64	3.69	3.64	tetratricopeptide repeat protein 28
LOC107996827	4.07	4.01	4.02	3.42	3.33	3.06	peptidyl-tRNA hydrolase 2, mitochondrial
LOC107996834	8.58	8.63	8.58	7.02	7.65	7.28	myotubularin-related protein 13
LOC107996860	39.5	39.71	39.66	28.44	30.17	27.46	AP-1 complex subunit beta-1
LOC107996706	722.49	725.33	721.97	628.24	641.56	646.71	small ribosomal subunit protein eS27
LOC107996828	1.91	1.91	1.87	1.82	2.09	2.15	E3 ubiquitin-protein ligase UBR2
LOC107996843	4.43	4.45	4.4	3.68	3.99	3.99	CDK5 and ABL1 enzyme substrate 2
LOC107996844	1.18	1.31	1.16	0.99	1.16	1.11	T-box protein 2-like
LOC107996734	12.77	12.79	12.64	7.15	7.07	7.47	binding protein Musashi homolog Rbp6
LOC107996707	8.95	8.88	8.69	7.49	7.37	7.4	charged multivesicular body protein 6
LOC107996811	3	2.97	3	2.14	2.73	2.86	uncharacterized LOC107996811
LOC107996810	0.78	0.79	0.78	0.38	0.4	0.33	putative mediator of RNA polymerase II transcription subunit 26
LOC107996868	14.13	14.52	14.38	12.15	11.49	11.16	transcription initiation factor IIA subunit 2
LOC107996867	4.88	4.92	5.07	5.37	5.35	5.07	membrane-bound transcription factor site-2 protease
LOC107996869	4.37	4.15	4.31	4.8	5.44	4.64	8-oxo-dGDP phosphatase NUDT18
LOC107996713	1.49	1.41	1.4	1.2	1.36	0.97	zinc finger protein 32-like
LOC107996702	11.93	12.05	11.78	8.55	8.85	8.72	transmembrane protein 39A
LOC107996906	7.14	7.39	7.28	8.59	8.75	8.14	transmembrane protein 8B
LOC107996891	1.92	1.92	1.79	0.71	0.79	0.66	uncharacterized LOC107996891
LOC107996887	2.86	2.75	2.91	3.16	3.47	2.84	guanine deaminase
LOC107996888	23.79	23.81	23.76	19.95	19.32	17.79	low molecular weight phosphotyrosine protein phosphatase-like
LOC107996638	2.65	2.68	2.74	2.38	2.29	2.39	U3 small nucleolar RNA-interacting protein 2
LOC107996738	1.46	1.47	1.54	1.15	1.12	1.21	ephrin-B2
LOC107996741	4.32	4.29	4.22	3.62	3.63	3.46	SAGA-associated factor 29-like
LOC107996881	0.2	0.2	0.18	0.29	0.48	0.51	probable salivary secreted peptide
LOC107996694	4.19	4.28	4.49	3.4	3.8	3.63	protein phosphatase 1H
LOC107996692	2.51	2.54	2.47	3.11	2.29	2.3	putative leucine-rich repeat-containing protein DDB_G0290503
LOC107996725	0.18	0.12	0.11	0.22	0.3	0.23	keratinocyte proline-rich protein-like
LOC107996637	2.67	2.6	2.58	1.68	1.54	1.52	uncharacterized LOC107996637
LOC107996814	6.58	6.57	6.42	4.6	5.1	5.19	inositol 1,4,5-trisphosphate receptor
LOC107996862	27.26	27.62	27.21	18.38	18.66	17.84	ubiquitin-conjugating enzyme E2 H
LOC107996915	2.33	2.26	2.25	1.58	1.49	1.93	protein wntless
LOC107996796	1.75	1.76	1.75	2.39	2.61	2.5	striatin-interacting protein 1
LOC107996793	2.19	2.15	2.14	2.96	2.57	2.9	glucose-6-phosphate 1-dehydrogenase
LOC107996795	19.8	20.08	19.58	16.62	15.08	16.93	uncharacterized LOC107996795
LOC107996794	1.12	1.07	1.17	1.35	1.02	1.44	uncharacterized LOC107996794
LOC107996823	2.49	2.49	2.51	1.19	1.34	1.28	dual specificity tyrosine-phosphorylation-regulated kinase 2
LOC107996824	9.88	9.92	9.82	11.5	11.25	11.15	microtubule-associated proteins 1A/1B light chain 3A-like
LOC107996885	3.08	3.11	3.19	2.42	2.05	2.25	orphan steroid hormone receptor 2
LOC107996893	0.72	0.71	0.66	0.71	0.8	0.92	MAP kinase-activated protein kinase 2
LOC107996908	3.21	3.21	3.42	3.41	3.3	3.61	enhancer of mRNA-decapping protein 3
LOC107996714	23.63	24.39	24.22	20.62	18.56	18.17	protein MIS12 homolog
LOC107996835	4.77	4.66	4.62	4.58	3.74	3.98	opioid-binding protein/cell adhesion molecule homolog
LOC107996708	5.12	5.11	4.76	7.3	7.48	7.03	leucine-rich repeat transmembrane neuronal protein 2
LOC107996922	1.16	1.13	1.14	0.62	0.43	0.38	lachesin-like
LOC107996898	7.18	7.19	7.07	5.31	4.75	5.01	integrator complex subunit 7
LOC107999086	10.86	10.86	10.79	9.94	10.18	9.6	hsp90 co-chaperone Cdc37
LOC107996636	11.11	11.19	10.9	9.34	8.99	8.77	chromodomain-helicase-DNA-binding protein 1
LOC107996685	23.06	22.72	22.66	26.15	24.35	24.81	saccharopine dehydrogenase-like oxidoreductase
LOC107996865	0.43	0.45	0.44	0.63	0.72	0.71	GTP cyclohydrolase 1
LOC107996635	3.61	3.64	3.75	2.82	2.52	2.64	uncharacterized protein PF3D7_1120000
LOC107996703	20.31	19.83	19.64	21.1	23.54	23.56	rRNA 2'-O-methyltransferase fibrillarin
LOC107996863	16.78	16.95	16.63	11.47	12.29	12.07	general transcription and DNA repair factor IIH helicase subunit XPD
LOC107996864	18.24	18.24	18.11	12.55	12.31	12.29	tubulin-specific chaperone E
LOC107996905	23.47	23.49	23.4	28.47	27.69	27.41	lactoylglutathione lyase
LOC107996904	0.63	0.48	0.66	1.17	1.4	1.34	BRO1 domain-containing protein BROX
LOC107996687	3.72	3.75	3.58	4.5	4.89	4.86	porphobilinogen deaminase
LOC107996842	64.65	65.11	64.38	56.17	54.07	49.61	mitochondrial import receptor subunit TOM20 homolog
LOC107996634	3.82	3.92	3.93	2.76	2.63	2.15	WD repeat and HMG-box DNA-binding protein 1
LOC107996841	6.81	6.82	6.85	6.17	6.48	6.51	organic cation transporter protein-like
LOC107996715	0.42	0.42	0.39	0.22	0.2	0.22	epoxide hydrolase 4-like
LOC107996812	0.81	0.84	0.82	0.32	0.34	0.38	zeta-sarcoglycan
LOC107996813	0.13	0.13	0.14	0.07	0.09	0.06	uncharacterized LOC107996813
LOC107996845	1252.7	1257	1257.77	648.78	665.4	676.16	protein Cep78 homolog
LOC107996681	16.34	16.24	14.03	10.58	11.14	10.83	high affinity cAMP-specific and IBMX-insensitive 3',5'-cyclic phosphodiesterase 8
LOC107996665	2.34	2.29	2.15	2.04	2.25	2.06	aquaporin AQPAe.a-like
LOC107996657	0.07	0.07	0.07	0.12	0.23	0.07	odorant receptor 30a-like
LOC107996666	0.05	0.05	0.04	0.04	0.05	0	odorant receptor 30a
LOC133665621	0.11	0.11	0.1	0.16	0.04	0.12	odorant receptor 4-like
LOC107996660	0.09	0.09	0.08	0.13	0.06	0.07	uncharacterized LOC107996660
LOC107996651	0.3	0.3	0.28	0.15	0.32	0.27	odorant receptor 4-like
LOC107996661	0.09	0.09	0.09	0.06	0.16	0.08	odorant receptor 85b-like
LOC107996659	0.17	0.17	0.15	0.17	0.03	0.08	odorant receptor 4-like
LOC107996658	0.11	0.11	0.1	0.08	0.07	0.04	odorant receptor 4
LOC107996662	0.05	0.1	0.04	0.04	0.15	0.16	odorant receptor 4
LOC107996655	0.75	0.7	0.65	0.23	0.09	0.23	odorant receptor 4-like
LOC107996663	0.69	0.64	0.59	0.17	0.27	0.31	uncharacterized LOC107996663
LOC107996654	1.09	1.06	0.96	0.49	0.67	0.65	odorant receptor 49b-like
LOC107996649	0.58	0.54	0.53	0.38	0.28	0.33	odorant receptor Or2-like
LOC107996656	0.86	0.79	0.85	0.27	0.47	0.71	odorant receptor 4-like
LOC107996668	0.26	0.26	0.32	0.22	0.21	0.13	uncharacterized LOC107996668
LOC107996652	0.27	0.27	0.25	0.12	0.18	0.05	uncharacterized LOC107996652
LOC107996653	0.18	0.18	0.17	0.1	0.09	0.06	uncharacterized LOC107996653
LOC107996667	0.11	0.11	0.1	0.08	0.06	0.07	odorant receptor 22c-like
LOC133665630	0.1	0.1	0.09	0.02	0.13	0.16	odorant receptor 22c-like
LOC107996765	0.08	0.08	0.13	0.08	0.06	0.16	odorant receptor 85b-like
LOC107996747	0.13	0.13	0.12	0.07	0.08	0.1	odorant receptor 22c-like
LOC107996746	0.22	0.21	0.2	0.12	0.09	0.12	odorant receptor 22c-like
LOC107996763	0.26	0.27	0.24	0.11	0.1	0.23	uncharacterized LOC107996763
LOC107996764	0.15	0.19	0.15	0.09	0.19	0.09	odorant receptor 4
LOC107996760	0.19	0.19	0.18	0.03	0.16	0.08	odorant receptor 22c-like
LOC107996766	0.4	0.4	0.37	0.21	0.32	0.37	odorant receptor 22c-like
LOC114577383	1.79	1.82	1.88	0.97	0.76	0.98	uncharacterized LOC114577383
LOC107996768	0.4	0.44	0.46	0.46	0.27	0.31	uncharacterized LOC107996768
LOC114577389	0.58	0.5	0.56	0.13	0.21	0.22	uncharacterized LOC114577389
LOC107996633	1.06	1	0.98	0.7	0.58	0.9	odorant receptor 67a
LOC107996744	3.24	3.23	3.51	1.19	1.04	1.15	odorant receptor 4-like
LOC107996745	0.46	0.49	0.44	0.23	0.13	0.17	odorant receptor 4-like
LOC133665667	0.04	0.04	0.04	0.06	0.03	0.03	odorant receptor 4-like
LOC107996632	0.17	0.18	0.18	0.3	0.31	0.31	odorant receptor 4-like
LOC107996761	0.54	0.5	0.57	0.46	0.54	0.51	odorant receptor 4-like
LOC133665670	0.4	0.43	0.43	0.23	0.3	0.15	uncharacterized LOC133665670
LOC114577384	2.96	2.94	2.98	2.21	1.74	1.49	uncharacterized LOC114577384
LOC107996758	2.73	2.74	2.72	2.32	2.49	2.48	odorant receptor 22c
LOC107996748	1.03	0.99	1.04	0.67	0.59	0.98	odorant receptor 4-like
LOC133665671	0.23	0.33	0.21	0.2	0.09	0.25	odorant receptor 4-like
LOC107996759	0.36	0.39	0.39	0.26	0.17	0.18	odorant receptor 22c-like
LOC114577668	0.41	0.46	0.5	0.46	0.3	0.38	uncharacterized LOC114577668
LOC107996752	0.22	0.26	0.2	0.3	0.39	0.37	odorant receptor 49b-like
LOC107995455	0.5	0.5	0.48	0.77	0.52	0.5	uncharacterized LOC107995455
LOC107995454	0.58	0.58	0.6	0.15	0.29	0.28	odorant receptor 4-like
LOC133665672	0.04	0.04	0.03	0.13	0.12	0.13	uncharacterized LOC133665672
LOC107996756	0.19	0.2	0.18	0.14	0.16	0.13	odorant receptor 83a-like
LOC107996743	1.06	0.97	1.05	0.52	0.64	0.7	odorant receptor 4-like
LOC107996754	0.79	0.83	0.81	0.32	0.22	0.32	odorant receptor 4-like
LOC107996749	6.44	6.48	6.57	4.25	3.82	4.05	odorant receptor 4-like
LOC107996750	4.17	4.02	3.94	1.94	2.28	2.03	odorant receptor 4
LOC107996720	0.19	0.25	0.24	0.21	0.29	0.19	odorant receptor 4
LOC107996630	10.02	10.19	9.84	7.82	6.9	7.33	spatacsin
LOC114577400	0.81	0.86	0.89	0.42	0.64	0.72	uncharacterized LOC114577400
LOC107996856	5.96	5.99	5.82	3.17	3.08	2.46	DNA polymerase eta
LOC107996857	5.75	5.74	6.04	5.45	5.12	5.04	dr1-associated corepressor
LOC107996858	4.55	4.56	4.5	5.04	4.6	4.88	deubiquitinase DESI2
LOC107996840	2.92	2.91	2.82	2.74	2.86	2.82	serine/threonine-protein kinase Genghis Khan
LOC107996895	0.96	0.9	0.88	1.65	1.51	1.44	protein lines
LOC107996691	7.6	7.65	7.69	7.51	6.67	7.22	protein FAM98B
LOC107996912	1.24	1.21	1.3	1.23	1.37	1.17	transmembrane channel-like protein 7
LOC107996729	29.11	28.88	29.22	25.19	22.88	24.71	ribonuclease H2 subunit C
LOC107996779	7.7	7.78	7.59	6.04	5.52	5.8	dihydropyrimidinase
LOC107996778	4.92	4.92	4.72	2.65	3.02	3.33	epidermal growth factor receptor kinase substrate 8
LOC107996727	68.19	69.49	69.13	56.45	58.08	58.7	cytochrome b-c1 complex subunit 8
LOC107996836	3.73	3.76	3.62	2.77	2.83	2.68	lysine-specific demethylase 5
LOC107996847	23.56	23.7	23.88	16.55	18.25	18.06	plastin-2
LOC107996629	201.74	202.88	202.99	135.5	142.23	141.03	uncharacterized LOC107996629
LOC107996698	78.9	79.88	79.5	45.77	47.8	47.3	uncharacterized LOC107996698
LOC107996917	0.44	0.43	0.46	0.92	1.11	0.79	vitellogenin
LOC107996913	15.74	15.64	15.86	9.96	9.78	11.24	uncharacterized LOC107996913
LOC107996837	2.83	2.81	2.69	4	3.51	3.63	uncharacterized LOC107996837
LOC107996838	1.87	1.85	1.88	1.22	1.22	1.13	ataxin-7-like protein 1
LOC107996808	1.72	1.73	1.66	1.76	1.71	1.67	KN motif and ankyrin repeat domain-containing protein 2
LOC107996884	17.28	17.66	17.63	20.15	20.1	17.89	BET1 homolog
LOC107996883	13.11	13.1	13.21	12.15	12.48	13.02	probable ribosome production factor 1
LOC107996882	5.59	5.54	5.94	5.17	4.62	5.4	tRNA (guanine(6)-N2)-methyltransferase THUMP3-like
LOC107994292	21.11	21.18	21.03	22.1	20.61	21.96	cysteine-rich with EGF-like domain protein 2
LOC107996626	8.22	8.35	8.09	11.03	11.87	11.53	coatomer subunit alpha
LOC107996780	2.4	2.38	2.35	2	2.02	2.06	host cell factor 2
LOC107996625	1.66	1.59	1.64	2.3	1.39	1.72	baculoviral IAP repeat-containing protein 2-like
LOC107996803	67.39	67.67	67.81	39.05	39.32	40.31	synapse-associated protein of 47 kDa
LOC107996623	47.67	47.97	48.05	29.45	30	29.99	kinesin-like protein KIF20B
LOC107996804	2.87	2.91	2.81	3.32	3.16	3.25	protein DENND6A
LOC107996807	2.55	2.58	2.59	2.34	2.25	2.16	GTP-binding protein Rit2
LOC107996806	8.72	8.84	8.85	8.02	8.59	7.19	Golgi membrane protein 1
LOC107996902	33.82	33.93	34.17	33.79	32.87	30.36	uncharacterized LOC107996902
LOC107996897	0.67	0.65	0.66	0.61	0.88	0.59	apoptotic protease-activating factor 1
LOC107996848	1.58	1.59	1.56	0.78	0.8	0.67	uncharacterized LOC107996848
LOC108000104	0.01	0.01	0.01	0.01	0.02	0	uncharacterized LOC108000104
LOC107996719	0.03	0.03	0.03	0	0.1	0.04	uncharacterized LOC107996719
LOC107996830	2.38	2.47	2.37	2.37	2.4	2.57	uncharacterized LOC107996830
LOC107996829	0.3	0.3	0.27	0.12	0	0.06	uncharacterized LOC107996829
LOC107996622	2.04	2.09	2.15	1.89	1.61	1.9	SUMO-activating enzyme subunit 1
LOC107996689	9.01	8.8	8.69	5.69	5.89	6.33	protein C12orf4 homolog
LOC107996866	1.34	1.36	1.27	1.44	0.86	1.49	toll-like receptor 4
LOC107996894	1.29	1.32	1.24	0.82	0.84	0.86	homeobox protein SIX3
LOC107996709	0.41	0.41	0.45	0.33	0.3	0.21	uncharacterized LOC107996709
LOC107999025	0.12	0.09	0.09	0	0.03	0.09	proton channel OtopLc-like
LOC107996873	54.68	54.43	54.1	41.78	42.69	42.06	RING-box protein 1A
LOC107996872	8.94	8.95	8.7	5.99	8.57	6.22	vacuolar-sorting protein SNF8
LOC107996871	2.13	2.07	1.97	0.8	1.12	1.24	putative leucine-rich repeat-containing protein DDB_G0290503
LOC107996787	0.76	0.88	0.87	1.35	1.08	1.32	RIB43A-like with coiled-coils protein 1
LOC107996621	4.96	5.07	4.96	4.34	4.6	4.58	uncharacterized LOC107996621
LOC107996620	0.48	0.45	0.48	0.29	0.37	0.31	calmodulin-like
LOC107996712	0.85	0.84	0.82	0.44	0.62	0.38	uncharacterized LOC107996712
LOC107996822	50.37	50.61	49.61	50.13	50.89	51.11	probable fatty acid-binding protein
LOC107996821	3.95	4.04	4.01	3.68	4.93	3.37	cell cycle checkpoint protein RAD1
LOC107996820	8.85	8.92	8.99	6.52	6.26	5.82	protein PF3D7_1417600-like
LOC107996816	3.18	3.18	3.17	1.03	1.38	1.22	LIM domain only protein 3-like
LOC107996901	1.94	1.99	1.97	1.17	1	0.97	LIM domain only protein 3
LOC107992968	1.88	1.88	1.84	1.35	1.4	1.43	uncharacterized LOC107992968
LOC107992971	2.65	2.71	2.63	3.95	3.3	3.56	nuclear pore complex protein Nup50
LOC107992969	2.7	2.68	2.81	2.33	2.01	2.29	protein lin-9 homolog
LOC107992972	0	0	0	0	0.09	0	uncharacterized LOC107992972
LOC107992973	0.52	0.51	0.47	0.28	0.26	0.28	uncharacterized LOC107992973
LOC107992974	0.19	0.19	0.21	0.1	0.22	0.14	uncharacterized LOC107992974
LOC107992981	2.64	2.63	2.56	3.99	4.04	3.78	solute carrier family 41 member 1
LOC107992960	11.18	11.14	11.24	5.43	5.96	5.99	cell adhesion molecule Dscam2
LOC107992990	15.47	15.48	15.21	10.19	10.15	10.48	actin-like protein 6B
LOC107992985	11.61	11.63	11.48	8.41	9.09	9.01	battenin
LOC107992964	16.72	16.97	16.5	11.82	11.93	10.42	tRNA (cytidine(32)/guanosine(34)-2'-O)-methyltransferase
LOC107992965	5.03	4.88	4.83	3.06	3.13	3.22	homeobox protein 4
LOC107992991	19.77	19.02	18.6	10.93	11.68	11.82	probable U3 small nucleolar RNA-associated protein 11
LOC107992992	1.56	1.55	1.58	0.63	0.46	0.55	uncharacterized LOC107992992
LOC114576754	0	0	0	0.05	0	0.05	uncharacterized LOC114576754
LOC107992988	0.51	0.48	0.49	0.28	0.34	0.24	uncharacterized LOC107992988
LOC107992987	0.16	0.18	0.15	0.1	0.13	0.14	uncharacterized LOC107992987
LOC107992976	1	1.03	1.04	0.93	0.93	0.73	uncharacterized LOC107992976
LOC107992980	0.1	0.1	0.12	0.04	0.09	0.04	glutamate receptor 2-like
LOC107992977	0.09	0.09	0.08	0.08	0.11	0.13	glutamate receptor 1-like
LOC107992963	46.73	46.91	46.08	48.64	48.88	50.22	sequestosome-1
LOC107992961	688.11	691.66	684.98	406.99	413.2	406.29	protein lethal(2)essential for life
LOC107992982	5.79	5.71	5.84	5.62	5.78	5.74	retinoblastoma-binding protein 5 homolog
LOC107992983	28.66	28.41	28.24	21.09	21.82	21.24	small ribosomal subunit protein mS29
LOC107992984	8.09	8.14	8.15	7.69	9.1	9.39	seipin
LOC108002811	2.74	2.77	2.77	1.39	1.51	1.37	irregular chiasm C-roughest protein
LOC108002813	17.34	17.28	18.57	13.87	15.62	13.95	GPI mannosyltransferase 1
LOC108002812	14.89	14.89	14.87	12.23	13	12.42	excitatory amino acid transporter
LOC108002814	26.57	27.2	27.5	18.79	17.85	19.44	ER membrane protein complex subunit 6
LOC108002734	0.49	0.44	0.39	0.44	0.25	0.31	transforming growth factor-beta-induced protein ig-h3-like
LOC108002775	12.65	12.83	12.33	10.41	9.65	10.18	U7 snRNA-associated Sm-like protein LSm10
LOC108002772	8.29	8.31	8.17	7.15	7.17	7	5'-nucleotidase domain-containing protein 1
LOC108002773	4.8	4.71	4.59	7.44	7.07	6.98	acetyl-CoA acetyltransferase, cytosolic
LOC108002582	8.93	8.94	8.93	8.39	8.23	8.28	MAP7 domain-containing protein 1
LOC108002709	6.2	6.16	6.07	3.9	3.97	3.99	protein Fe65 homolog
LOC108002715	45.38	45.62	45.59	24.46	23.62	23.8	cytochrome P450 9e2
LOC108002713	10.56	10.47	10.38	11.2	11.42	11.48	bicaudal D-related protein homolog
LOC108002717	0.4	0.42	0.39	0.33	0.27	0.2	coiled-coil domain-containing protein 63-like
LOC108002718	17.3	17.31	17.18	10.3	10.77	9.73	coiled-coil domain-containing protein 42 like-2-like
LOC108002712	11.9	11.82	11.87	12.06	11.92	12.51	protein sly1 homolog
LOC108002708	2.85	2.84	2.82	3.05	3.12	3.22	jmjC domain-containing histone demethylation protein 1
LOC108002711	3.52	3.28	3.19	3.79	3.9	4.02	DNA ligase 1
LOC108002714	6.89	6.88	7.04	5.04	5.94	5.67	uncharacterized LOC108002714
LOC108002720	8.38	8.43	8.66	4.96	6.41	6.5	N-acetylglucosaminyl-phosphatidylinositol de-N-acetylase
LOC107996247	1.23	1.27	1.25	1.28	1.05	0.89	LIM/homeobox protein Lhx5
LOC108002721	5.03	4.99	5.44	4.73	3.81	4.36	mitochondrial fission process protein 1
LOC108002719	3.23	3.25	3.27	2.78	3.35	3.54	neuronal membrane glycoprotein M6-a
LOC108002938	4.27	4.21	4.23	4.97	5.21	4.69	serine/threonine-protein kinase PLK4
LOC108002922	10.78	10.9	10.73	10.66	9.74	10.28	tudor domain-containing protein 3
LOC108002928	6.23	6.46	6.18	7.08	7.53	6.98	CD151 antigen
LOC108002907	33.45	33.54	33.46	20.09	22.25	22.72	uncharacterized LOC108002907
LOC108002833	12.8	12.9	12.87	9.87	10.34	10.15	probable phospholipid-transporting ATPase IA
LOC108002939	3.81	3.93	3.86	5.14	5.3	5.66	uncharacterized LOC108002939
LOC108002879	14.35	14.48	14.46	9.93	9.65	10.54	uncharacterized LOC108002879
LOC108002881	9.12	9.45	9.13	6.86	7.1	6.47	uncharacterized LOC108002881
LOC108002744	0.04	0.04	0.04	0	0	0	GS homeobox 1-like
LOC108002897	0.63	0.66	0.64	0.3	0.29	0.37	uncharacterized LOC108002897
LOC108002899	4.01	4.04	4.08	4.47	4.71	4.37	RNA polymerase-associated protein CTR9 homolog
LOC108002732	2.22	2.21	2.24	1.3	0.95	1.11	solute carrier family 35 member F1-like
LOC108002766	11.07	11.07	11	6.59	6.92	6.65	ryanodine receptor
LOC108002836	5.79	5.78	5.89	3.57	3.7	3.78	tyrosine-protein phosphatase 99A
LOC108002686	7.43	7.49	7.47	3.55	3.81	3.92	cell adhesion molecule Dscam2
LOC108002827	10.35	10.49	10.52	7.17	6.19	6.4	uncharacterized LOC108002827
LOC108002826	1.41	1.42	1.31	1.82	1.71	1.55	casein kinase I
LOC108002847	7.49	7.47	7.35	6.27	6	6.04	centrosomal protein of 120 kDa
LOC108002687	7.15	7.13	7.11	7.27	7.07	7.29	nucleolar protein 6
LOC108002846	0.89	0.93	0.93	1.31	1.27	1.43	uncharacterized LOC108002846
LOC108002688	1.48	1.5	1.46	1.79	1.77	1.97	RNA polymerase-associated protein Rtf1
LOC108002905	125.81	125.93	125.04	127.3	129.32	132.06	cofilin/actin-depolymerizing factor homolog
LOC108002884	5.69	5.82	5.68	6.67	6.78	6.63	WD repeat-containing protein CG11141
LOC108002887	51.47	50.71	50.97	66.92	68.13	68.76	ATP synthase subunit O, mitochondrial
LOC108002886	0.43	0.41	0.48	0.75	0.54	0.55	regulator of G-protein signaling 7-binding protein-like
LOC108002935	36.48	36.63	36.88	31.82	30.59	30.42	neurotrimin
LOC108002856	7.54	7.55	7.28	5.8	6.98	6.83	probable asparagine--tRNA ligase, mitochondrial
LOC108002858	17.91	17.96	17.54	15.04	15.23	14.77	uncharacterized LOC108002858
LOC108002728	1.91	1.95	2.13	3.09	3.43	3.09	ras-related protein Rab-30
LOC108002893	8.25	8.1	8.32	8.37	7.67	8.77	retinol dehydrogenase 12
LOC108002894	9.09	9.27	8.85	12.74	11.96	12.2	Krueppel homolog 2
LOC108002895	559.71	559.48	556.4	541.87	526.71	531.72	small ribosomal subunit protein uS3
LOC108002918	1.6	1.59	1.58	1.26	1.39	1.15	cathepsin O-like
LOC108002917	1.42	1.45	1.66	1.3	0.91	0.93	tryptophan 2,3-dioxygenase
LOC108002803	0.93	0.91	0.86	1.42	1.21	1.33	uncharacterized LOC108002803
LOC108002801	6.44	6.49	6.38	5.3	5.48	5.33	multidrug resistance protein homolog 49
LOC108002915	7.54	7.59	7.67	6.9	6.85	6.64	REPTOR-binding partner
LOC108002692	0	0	0	0	0	0.02	histidine-rich glycoprotein-like
LOC108002925	1.91	1.94	1.87	0.98	0.91	1.03	dipeptidase 1
LOC108002882	7.26	7.2	7.08	7.27	6.79	6.91	ubinuclein-1
LOC108002883	1.59	1.53	1.53	1.14	1.23	1.06	homeobox-like protein HDP1
LOC108002738	0.09	0.07	0.08	0.07	0.05	0	neuropeptides capa receptor-like
LOC108002927	5.53	5.58	5.45	4.46	4.23	3.98	neuropeptides capa receptor-like
LOC108002873	40.09	40.31	39.31	31.64	30.06	27.78	probable RNA-binding protein EIF1AD
LOC108002869	2.55	2.61	2.64	2.04	2.01	2.06	DNA polymerase subunit gamma-1, mitochondrial
LOC108002871	3.05	3.05	3.02	2.91	2.73	2.61	uncharacterized LOC108002871
LOC108002872	6.37	6.47	6.49	5.21	4.51	5	peptidyl-prolyl cis-trans isomerase D
LOC108002937	26.47	26.44	26.35	30.97	29.44	28.8	NEDD4 family-interacting protein 1-like
LOC108002794	10.36	10.42	10.3	12.44	12.64	12.5	cytokine-like nuclear factor N-PAC
LOC108002793	3.08	3.02	2.95	2.88	2.84	2.87	leucine-rich repeat and immunoglobulin-like domain-containing nogo receptor-interacting protein 2
LOC108002792	3.05	3.05	3.06	1.79	1.74	1.78	AF4/FMR2 family member 4
LOC108002823	6.36	6.42	6.35	4.67	4.82	4.8	uncharacterized LOC108002823
LOC108002825	0.2	0.26	0.19	0.2	0.36	0.15	uncharacterized LOC108002825
LOC108002824	40.63	41.08	40.9	44.46	47.02	48.08	arylsulfatase B
LOC108002821	9.94	10.12	10.09	5.22	5.99	5.55	uncharacterized protein KIAA0930 homolog
LOC108002820	4.03	4.11	4.17	2.93	3.03	3.25	spondin-1
LOC108001544	1.26	1.29	1.28	0.87	0.69	0.72	transient receptor potential-gamma protein
LOC108002776	18.73	18.58	18.66	12.22	12.32	11.52	probable tyrosyl-DNA phosphodiesterase
LOC108002781	13.34	13.35	13.42	8.66	8.63	8.37	protein THEM6
LOC108002783	5.44	5.36	5.57	3.88	4.11	3.61	protein THEM6
LOC108002778	7	6.99	7.09	5.49	6.48	5.82	tetraspanin-9
LOC108002782	2.36	2.41	2.48	1.81	1.6	1.78	uncharacterized LOC108002782
LOC108002784	29.07	28.89	29.59	34.34	38.38	40.5	uncharacterized LOC108002784
LOC108002777	2.53	2.51	2.5	2.99	2.8	2.34	uncharacterized LOC108002777
LOC108002914	5.34	5.28	5.08	3.44	3.57	3.1	uncharacterized LOC108002914
LOC108002913	0.42	0.43	0.43	0.6	0.35	0.5	uncharacterized LOC108002913
LOC108002752	0.32	0.28	0.29	0.17	0.28	0.21	uncharacterized LOC108002752
LOC108002748	0.36	0.36	0.37	0.48	0.52	0.53	uncharacterized LOC108002748
LOC108002754	12.59	12.7	13.1	12.34	13.58	13.25	uncharacterized LOC108002754
LOC108002751	16.18	16.42	16.42	12.13	13.91	13.19	mitochondrial amidoxime-reducing component 1
LOC108002755	9.57	9.82	9.79	11.18	10.57	10.46	vesicle-associated membrane protein 7
LOC108002749	3.27	3.26	3.24	1.73	1.88	1.8	proton channel OtopLc
LOC108002747	13.96	13.99	14.03	6.09	6.02	6.28	proton channel OtopLc
LOC108002694	0.04	0.04	0.04	0.03	0.02	0.06	paired box protein Pax-6-like
LOC108002853	4.27	4.36	4.31	6.31	6.47	6.6	uncharacterized LOC108002853
LOC108002854	99.32	99.63	100.18	108.19	113.02	112.61	vascular endothelial growth factor A, long form
LOC108002888	4.89	4.9	4.99	4.81	4.98	5.07	cyclin-dependent kinase inhibitor 1
LOC108002926	15.61	15.54	15.23	8.09	8.81	7.93	uncharacterized LOC108002926
LOC108002731	0.1	0.1	0.12	0.05	0.09	0.15	uncharacterized LOC108002731
LOC108002945	0.06	0.06	0.05	0.02	0	0.02	uncharacterized LOC108002945
LOC108002695	0.92	0.91	1.06	0.51	0.68	0.75	uncharacterized LOC108002695
LOC108002696	5.98	6.04	5.91	4.35	4.34	4.13	homeodomain-interacting protein kinase 2
LOC107992455	11.15	11.22	11.09	9.5	9.42	9.24	protein YIPF1
LOC107992454	12.33	12.36	12.06	9.63	10.74	10.41	proton-coupled zinc antiporter SLC30A9, mitochondrial
LOC108002863	2.98	2.93	2.97	2.55	2.76	2.74	uncharacterized LOC108002863
LOC108002865	7.84	7.7	7.73	7.14	7.15	7.5	CD151 antigen
LOC108002697	11.39	11.5	11.41	11.53	11.3	11.65	troponin I
LOC108002509	9.26	9.4	9.18	6.88	7.86	7.37	soma ferritin
LOC108002866	13.39	13.42	13.57	10.14	10.53	10.51	metacaspase-2
LOC108002868	27.21	27.42	27.38	23.91	24.38	24.15	dolichyl-phosphate beta-glucosyltransferase
LOC108002867	3.45	3.34	3.17	1.74	1.34	1.76	uncharacterized LOC108002867
LOC108002730	9.63	9.78	9.77	12.76	12.09	12.58	programmed cell death protein 6
LOC108002737	15.5	15.62	15.96	15.78	16.75	15.13	adenosine deaminase-like protein
LOC108002943	9.08	9.15	9.28	9.4	10.33	9.23	protein dead ringer
LOC108002861	10.39	10.41	10.61	8.63	8.46	9.29	maspardin-like
LOC108002860	3.74	3.71	3.52	2.85	2.47	2.54	major facilitator superfamily domain-containing protein 12-like
LOC108002859	0.87	0.83	0.85	0.54	0.63	0.65	insulin-like peptide receptor
LOC108002829	3.1	3.12	3.08	2.31	2.16	2.17	uncharacterized LOC108002829
LOC108002831	51.82	52.15	52.32	45.42	43.31	41.18	large ribosomal subunit protein uL24m
LOC108002832	7.25	7.68	7.46	6.09	8.01	6.69	uncharacterized LOC108002832
LOC108002830	3.08	3.19	3.29	2.98	3.15	3.29	mucosa-associated lymphoid tissue lymphoma translocation protein 1 homolog
LOC108002839	6.85	6.78	6.68	5.52	6.3	5.93	CREB-regulated transcription coactivator 1
LOC108002840	1.59	1.57	1.65	23.37	24.41	22.69	general odorant-binding protein 69a
LOC108002699	6.21	6.15	6.07	4.63	5.32	5.12	uncharacterized abhydrolase domain-containing protein DDB_G0269086-like
LOC108002701	3.1	3.13	3	3.61	3.84	3.9	microtubule-associated protein futsch
LOC108002764	17.96	18.16	18.1	16.16	15.59	16.58	microsomal glutathione S-transferase 1
LOC108002762	16.65	16.8	16.66	13.59	16.04	13.45	ubiquitin-conjugating enzyme E2 R2
LOC108002763	9.32	9.52	9.6	9.35	8.29	8.73	glutathione S-transferase C-terminal domain-containing protein homolog
LOC108002759	7.08	7.21	7.31	7.63	6.56	6.96	protein JTB
LOC108002874	5.96	6.04	5.8	6.33	6.01	5.65	OTU domain-containing protein 7B
LOC108002875	34.56	34.61	35	37.41	40.07	38.82	glucosidase 2 subunit beta
LOC108002841	3.4	3.45	3.36	4.02	4.38	4.39	otolith matrix protein OMM-64
LOC108002702	4.71	4.77	4.46	5.29	5.18	5.1	GRB2-associated-binding protein 2-like
LOC108002843	2.37	2.35	2.26	2.05	2.14	2.16	histone lysine acetyltransferase CREBBP
LOC107994028	7.56	7.41	7.2	12.12	10.99	10.26	membrane-associated progesterone receptor component 1
LOC108002923	6.07	6.17	6.09	4.17	4.21	4.27	WD repeat-containing protein 19
LOC108003706	14.07	14.14	13.88	12.29	13.18	13.14	SH3 and multiple ankyrin repeat domains protein 3
LOC108002845	11.26	11.19	11.29	7.03	7.5	7.24	general transcriptional corepressor trfA
LOC108002891	1.62	1.64	1.57	1.63	1.98	1.7	bestrophin-4
LOC108002797	14.93	14.91	14.78	11.43	11.31	11.18	phospholipid-transporting ATPase VD
LOC108002798	18.24	18.47	18.43	19.38	17.86	18.76	rab GDP dissociation inhibitor beta
LOC108002704	16.17	16.27	16.26	14.33	12.98	13.54	beta-alanine-activating enzyme
LOC108002799	23.88	23.83	23.8	26.46	23.78	25.98	S-phase kinase-associated protein 1
LOC108002800	0.2	0.19	0.29	0.24	0.23	0.35	uncharacterized LOC108002800
LOC133665694	5.16	5.3	5.22	6.36	4.21	3.92	uncharacterized LOC133665694
LOC108002933	6.17	6.16	5.94	5.3	6.42	5.13	mitochondrial ornithine transporter 1
LOC108002910	1.56	1.51	1.47	1.51	1.4	1.42	histone-lysine N-methyltransferase KMT5B-B
LOC108002727	20.07	20.18	20.11	19.33	19.11	19.22	probable ATP-dependent RNA helicase DDX49
LOC108002920	14.83	14.92	14.67	17.79	17.17	17.27	uncharacterized LOC108002920
LOC108002924	3.97	3.88	3.9	3.63	3.69	3.99	E3 ubiquitin-protein ligase SH3RF3
LOC108002889	30.79	30.81	30.12	29.75	29.96	31.43	phosphatidylinositol transfer protein alpha isoform
LOC108002890	19.04	19.07	18.52	15.31	14.57	15.41	short-chain specific acyl-CoA dehydrogenase, mitochondrial
LOC108002725	57.56	57.38	57.92	37.65	38.07	40.12	uncharacterized LOC108002725
LOC108002912	9.08	9.18	9.02	5.51	5.88	5.75	peripheral-type benzodiazepine receptor-associated protein 1
LOC108002530	25.69	25.35	25.25	29.89	30.51	29.77	endoplasmic reticulum resident protein 29
LOC108002931	11.13	11.16	10.83	12.56	12.92	12.78	ran-specific GTPase-activating protein
LOC108002852	11.89	11.75	11.69	19.11	17.99	19.46	serine/threonine-protein phosphatase alpha-2 isoform
LOC108002851	3.15	3.12	3.04	1.27	1.65	1.56	T-box transcription factor TBX10
LOC108002723	11.08	11.13	11.17	6.91	7.56	7.4	splicing factor ESS-2 homolog
LOC108002743	0.94	0.97	0.94	0.38	0.61	0.29	hybrid signal transduction histidine kinase D
LOC108002757	0	0	0	0	0.06	0	uncharacterized LOC108002757
LOC108002940	46.25	46.09	46.49	82.2	81.66	80.85	uncharacterized LOC108002940
LOC108002787	5.86	5.92	5.87	6	6.19	6.14	ataxin-2
LOC108002789	3.28	3.25	3.01	3.6	3.44	3.04	probable ATP-dependent RNA helicase DDX55 homolog
LOC108002706	3.24	3.34	3.32	4.15	3.96	3.72	testin
LOC108002790	2.62	2.62	2.57	2.27	2.44	2.13	uncharacterized LOC108002790
LOC108002788	13.72	13.7	14.02	13.19	12.41	12.43	CWF19-like protein 2
LOC108002791	7.28	7.21	6.97	5.97	6.6	6.45	protein arginine methyltransferase NDUFAF7 homolog, mitochondrial
LOC108002785	3.7	3.78	3.68	3.15	3.05	2.74	C2 domain-containing protein 3
LOC114578240	8.03	7.94	8.13	5.62	5.58	5.59	uncharacterized LOC114578240
LOC108003744	2.22	2.2	2.12	1.76	2.28	1.96	general transcription factor IIH subunit 1
LOC107992994	2.06	2.11	1.99	2.5	2.19	2.12	uncharacterized LOC107992994
LOC108002876	27.49	27.65	27.47	26.4	25.09	24.81	caprin homolog
LOC108002877	6.52	6.56	6.27	4.37	4.43	5.04	POC1 centriolar protein homolog A
LOC108002942	0.57	0.58	0.51	0.6	0.55	0.57	SH2B adapter protein 1
LOC108002909	12.84	12.61	12.68	10.82	10.79	10.17	DNA fragmentation factor subunit alpha
LOC108002908	18.27	18.59	18.22	12.47	11.11	11.71	D-beta-hydroxybutyrate dehydrogenase, mitochondrial
LOC108002739	13.75	13.61	14.04	8.79	9.08	9.18	uncharacterized LOC108002739
LOC108002903	8.75	8.75	8.89	6.49	6.72	7.13	nuclear exosome regulator NRDE2
LOC108002904	39.8	39.37	39.97	51.6	47.85	48.85	molybdenum cofactor biosynthesis protein 1
LOC108002729	1.51	1.52	1.52	0.99	0.9	0.86	V-set and immunoglobulin domain-containing protein 1-like
LOC108002742	0.03	0.03	0.02	0.06	0.06	0.04	dynein light chain Tctex-type 5
LOC108002944	0.19	0.19	0.2	0.09	0.13	0.1	uncharacterized LOC108002944
LOC108002741	0.05	0.05	0.09	0.04	0.02	0.03	band 7 protein AGAP004871-like
LOC108004221	5.36	5.4	5.39	2.04	2.39	2.67	LHFPL tetraspan subfamily member 6 protein
LOC108000922	4.06	4.09	4.04	3.06	2.84	3	ras-like protein 1
LOC108002911	8.21	8.29	8.34	6.8	6.71	6.81	ras GTPase-activating protein 1
LOC108002810	33.31	33.18	32.74	27.82	31.87	31.19	protein kish-A
LOC108002806	2.95	2.95	2.96	1.86	1.99	1.93	lachesin-like
LOC108002805	2.15	2.18	2.05	1.85	1.89	1.52	protein pygopus
LOC108002809	11.87	12.05	11.52	7.71	8.17	7.64	ejaculatory bulb-specific protein 3
LOC108002804	0.8	0.85	0.81	0.75	0.79	0.8	tubulin polyglutamylase TTLL13
LOC108002807	0.49	0.46	0.48	0.19	0.19	0.32	D-aspartate oxidase
LOC108002724	3.79	3.8	3.71	6.31	5.55	6.41	ero1-like protein
LOC108002936	1.32	1.31	1.3	1.59	1.7	1.31	cullin-5
LOC108002733	5.05	5.1	5.3	4.42	4.02	4.42	protein sarah
LOC108002929	6.52	6.5	6.4	5.97	6.16	6.53	oxysterol-binding protein-related protein 9
LOC108002930	4.12	4.11	4.15	3.04	2.8	2.91	uncharacterized LOC108002930
LOC108002901	10.05	10.17	10.55	7.1	8.33	7.83	large ribosomal subunit protein bL19m
LOC108002900	5.08	5.02	5.13	4.32	4.04	4.92	zinc finger MYM-type protein 3
LOC108002916	1.94	2.04	1.87	2.63	2.16	2.17	probable E3 ubiquitin-protein ligase makorin-1
LOC108002817	0.51	0.48	0.47	0.94	0.78	0.69	uncharacterized LOC108002817
LOC108002818	21.95	21.92	21.76	14.72	15.1	15.02	cell division cycle protein 123 homolog
LOC108002819	16.54	16.57	16.6	10.22	10.77	10.57	uncharacterized LOC108002819
LOC108002848	9.86	9.96	9.9	12.26	12.95	12.16	transketolase
LOC108002850	4.91	4.9	4.91	4.51	4.59	4.42	E3 ubiquitin-protein ligase Siah1
LOC108002896	15.25	15.29	15.46	15.52	14.83	15.22	binding protein squid
LOC107992486	2.11	2.12	2.01	1.59	1.56	1.57	muscle calcium channel subunit alpha-1
LOC107992504	7.67	7.55	7.66	6.03	6.03	6.04	dnaJ homolog subfamily C member 2
LOC107992502	5.82	5.75	5.74	5.61	6.08	5.35	rab11 family-interacting protein 2
LOC107992496	6.12	5.98	5.88	8.9	7.82	8.54	Na(+)/H(+) exchange regulatory cofactor NHE-RF1
LOC107992456	6.07	6.1	6	5.63	5.79	5.68	twitchin
LOC107992463	12.69	12.68	12.7	9.17	10.07	9.21	uncharacterized LOC107992463
LOC107992499	17.9	17.8	17.7	17.27	15.85	16.06	UBX domain-containing protein 7
LOC107992500	30.41	30.26	29.84	32.23	30.57	30.47	PRA1 family protein 3
LOC107992461	20.26	20.1	20.41	20.11	21.17	21.02	26S proteasome non-ATPase regulatory subunit 6
LOC107992495	4.09	4.1	4.11	4.45	4.37	4.69	atrophin-1
LOC107992468	4.57	4.6	4.52	2.93	2.81	3.3	DNA (cytosine-5)-methyltransferase 3B
LOC107992467	6.31	6.24	6.21	5.26	4.9	5.06	polynucleotide 5'-hydroxyl-kinase NOL9
LOC107992465	4.29	4.37	4.35	2.5	2.59	2.56	lysine-specific demethylase PHF2-like
LOC107992464	5.23	5.22	5.16	4.7	4.9	5.16	leucine-rich repeats and immunoglobulin-like domains protein 3
LOC107992501	14.61	14.68	14.71	14.62	14.14	14.57	RING finger protein 11
LOC107992458	2.33	2.31	2.23	1.68	1.61	1.59	uncharacterized LOC107992458
LOC107993571	11.97	12.07	11.67	10.15	9.77	9.84	TBC1 domain family member 22B
LOC107992492	7.64	7.77	7.55	6.82	7.31	6.43	tetratricopeptide repeat protein 39B
LOC107992491	13.91	14.19	14.05	9.71	10.1	10.65	importin-9
LOC107992459	2.78	2.81	2.77	2.14	2.34	2.18	PDZ domain-containing RING finger protein 4
LOC107992462	8.67	8.54	8.19	6.72	6.44	6.62	BLOC-1-related complex subunit 6
LOC107992498	15.46	15.59	15.66	10.39	11.05	10.5	GPI transamidase component PIG-T
LOC107992497	2.62	2.65	2.65	2.79	2.5	2.35	uncharacterized LOC107992497
LOC107992470	12	12.13	12.23	11.79	12.19	11.83	nucleolar GTP-binding protein 1
LOC107992471	5.39	5.4	5.53	3.74	4.38	3.98	univin
LOC107992473	7.78	7.79	7.65	7.05	7.61	7.08	inositol oxygenase
LOC107992469	30.94	30.98	31.3	20.22	19.46	21.06	splicing factor, suppressor of white-apricot homolog
LOC107992472	5.19	5.28	5.18	4.68	4.89	4.38	beta-1,3-galactosyltransferase 5
LOC107992474	13.1	13.24	12.92	8.85	9.85	10.03	calcium-dependent secretion activator
LOC107992477	21.12	21.24	21.42	19.78	20.59	20.08	pyruvate dehydrogenase E1 component subunit beta, mitochondrial
LOC107992476	36.05	36.37	36.83	23.46	23.01	26.73	acidic fibroblast growth factor intracellular-binding protein
LOC107992505	0.3	0.3	0.28	0.24	0.24	0.22	inhibin beta C chain
LOC107992484	1.21	1.23	1.22	0.68	0.77	0.79	procathepsin L
LOC107992460	4.48	4.52	4.47	4.6	4.6	4.55	microphthalmia-associated transcription factor
LOC107992482	3.55	3.58	3.6	2.84	3.77	3.63	alkaline phosphatase 4
LOC107992483	2.52	2.52	2.52	1.99	2.63	2.32	uncharacterized LOC107992483
LOC107992481	18.15	18.3	18.32	13.51	13.41	14.48	solute carrier family 41 member 1-like
LOC107992480	19.79	19.69	19.52	17.78	16.25	16.5	solute carrier family 41 member 1
LOC107992478	9.26	9.22	9.08	6.94	6.57	7.12	putative RNA exonuclease pqe-1
LOC107992489	3.41	3.39	3.39	2.89	2.95	2.85	FYVE, RhoGEF and PH domain-containing protein 4-like
LOC107992490	17.99	18.07	18.07	11.27	11.45	11.83	zinc finger protein 76
LOC107992487	1.84	1.9	1.82	1.51	1.62	1.41	uncharacterized LOC107992487
LOC107992494	22.28	22.29	22.31	18.86	19.38	19.1	histidine--tRNA ligase
LOC108004077	14.22	14.11	14.41	13.92	12.66	12.52	non-structural maintenance of chromosomes element 3 homolog
LOC108004111	7.56	7.59	7.69	6.78	7.04	6.59	slowpoke-binding protein
LOC108004112	4.48	4.39	4.59	5.29	4.98	4.7	chromatin assembly factor 1 p55 subunit
LOC108004081	8.95	8.93	9.14	7.76	6.21	5.53	uncharacterized LOC108004081
LOC108004078	29.31	29.81	29.42	18.94	17.02	18.2	transcription factor A, mitochondrial
LOC108004095	10.6	10.64	10.45	9.89	9.54	9.05	cyclic AMP-dependent transcription factor ATF-6 alpha
LOC108004092	21.21	20.86	20.8	18.05	16.5	14.91	sulfiredoxin-1
LOC108004096	17.76	17.72	17.57	22.6	21.08	22.28	iron-sulfur protein NUBPL
LOC108004093	5.18	5.36	5.19	5.35	4.99	5.51	nonsense-mediated mRNA decay factor SMG7
LOC108004071	15.94	16.12	16.35	11.12	10.84	11.31	protein SDA1 homolog
LOC114578295	4.08	4.12	4.24	4.56	4.28	3.55	origin recognition complex subunit 5
LOC108004088	3.31	3.21	3.28	3.8	3.38	3.45	general transcription factor 3C polypeptide 6
LOC108004066	21.16	20.91	20.94	15.46	16.23	16.53	amidophosphoribosyltransferase
LOC108004086	6.89	7.14	7.15	9.17	9.3	8.86	bifunctional phosphoribosylaminoimidazole carboxylase/phosphoribosylaminoimidazole succinocarboxamide synthetase
LOC108004085	10.58	10.72	10.66	11.17	11.01	11.38	xaa-Pro aminopeptidase 3
LOC108004082	5.12	5.14	4.94	4.19	4.43	4.22	E3 ubiquitin-protein ligase HERC2
LOC108004070	46.93	47.12	47.39	43.68	41.86	41.14	peptidyl-prolyl cis-trans isomerase-like 3
LOC108002707	23.88	23.85	23.75	16.86	18.02	17.58	protein PRRC2C-like
LOC108004084	12.05	12.12	12.04	11.58	11.47	11.36	protein-associating with the carboxyl-terminal domain of ezrin
LOC108004074	28.93	29.19	29.11	19.5	19.63	19.26	mitochondrial-processing peptidase subunit alpha-like
LOC108004068	400.3	402.13	400.59	336.24	353.85	346.42	large ribosomal subunit protein uL18
LOC108004100	16.42	16.39	16.45	14.66	13.98	14.11	nucleolar MIF4G domain-containing protein 1 homolog
LOC133665867	60.85	60.83	61.96	59.72	58.07	58.11	lysozyme-like
LOC108004102	110.99	109.84	111.22	147.25	140.48	143.91	elongation factor 1-beta'
LOC108004101	25.51	25.36	25.57	25.55	26.23	26.72	NADH-ubiquinone oxidoreductase 75 kDa subunit, mitochondrial
LOC108004110	27.42	27.49	27.5	29.23	30.27	28.21	general vesicular transport factor p115
LOC108004090	13.73	13.78	13.69	9.19	8.51	9.11	protein charybde
LOC114578292	12.93	12.85	12.89	7.92	7.19	7.81	RUS family member 1-like
LOC108004089	38.49	38.51	38.25	31.96	31.91	32.46	uncharacterized LOC108004089
LOC108004067	7.04	7.08	6.91	7.18	7.37	7.28	afadin
LOC108004091	6.74	6.62	6.67	6.36	5.99	5.62	myb-like protein D
LOC108004104	13.85	13.82	13.75	11.92	10.79	10.49	novel acetylcholine receptor chaperone
LOC108004103	11.05	11.05	10.93	10.55	8.94	9.64	vacuolar protein sorting-associated protein VTA1 homolog
LOC108004109	21.95	22.27	22.32	14.66	14.89	15.15	methylcrotonoyl-CoA carboxylase subunit alpha, mitochondrial
LOC108004072	6.91	6.82	6.84	8	8.3	7.6	transmembrane protein 209
LOC108004105	1.2	1.17	1.12	1.54	1.4	1.25	zinc finger protein 62
LOC108004107	5.53	5.56	5.39	6.54	6.63	6.78	klaroid protein
LOC108004113	0.48	0.48	0.49	0.44	0.35	0.34	ion transport peptide-like
LOC108004080	13.31	13.48	12.76	12.59	13.08	11.81	activator of basal transcription 1
LOC108004098	5.65	5.56	5.49	5.6	5.8	5.53	uncharacterized LOC108004098
LOC108000901	40.59	40.9	40.23	55.68	58.89	55.65	dolichyl-diphosphooligosaccharide--protein glycosyltransferase subunit 2
LOC108000902	23.67	24.04	23.61	25.22	26.72	26.03	dynein regulatory complex subunit 2-like
LOC108000900	0.13	0.13	0.12	0.29	0.14	0.68	uncharacterized LOC108000900
LOC107994293	2.25	2.24	2.28	1.55	0.69	1.19	uncharacterized LOC107994293
LOC107994294	7.34	7.35	7.41	2.97	2.84	2.95	retinal guanylyl cyclase 2
LOC108001742	0.05	0.09	0.04	0	0.03	0	leucine-rich repeat-containing G-protein coupled receptor 4-like
LOC108001746	0.7	0.71	0.7	0.82	0.88	0.8	serine-rich adhesin for platelets
LOC108001744	5.35	5.53	5.5	3.61	3.57	3.62	putative inorganic phosphate cotransporter
LOC108003834	1.4	1.43	1.41	1.62	1.85	1.52	homogentisate 1,2-dioxygenase
LOC108001743	1.22	1.19	1.16	1.32	1.28	1.3	uncharacterized LOC108001743
LOC107993576	26.94	26.84	26.83	20.44	19.71	21.26	uncharacterized LOC107993576
LOC107993574	7.69	7.67	7.53	5.94	5.96	6.43	proto-oncogene tyrosine-protein kinase receptor Ret
LOC107993572	0.59	0.58	0.61	1.14	1.11	0.91	uncharacterized LOC107993572
LOC107993575	1.76	1.71	1.63	1.59	1.52	1.52	synaptic vesicle glycoprotein 2B-like
LOC107996034	2.69	2.72	2.67	1.66	1.54	1.61	uncharacterized LOC107996034
LOC107996035	10.95	10.92	10.93	10.41	10.15	9.55	outer mitochondrial transmembrane helix translocase
LOC107998634	1.07	1.11	1.04	1.16	1	1.12	phosphatidylinositol 3,4,5-trisphosphate 3-phosphatase and dual-specificity protein phosphatase PTEN
LOC107992514	28.86	29.01	28.91	17.18	17.68	18.1	protein bicaudal C homolog 1-B
LOC107992519	12.65	12.74	12.31	7.37	7.96	7.65	N6-adenosine-methyltransferase non-catalytic subunit
LOC107992512	14.24	14.2	14.49	9.89	9.83	9.37	peroxisome biogenesis factor 2
LOC107997013	2.99	2.97	2.82	2.03	2.24	2.15	stress-activated protein kinase JNK
LOC107992513	0.1	0.19	0.09	0.07	0.17	0.28	uncharacterized LOC107992513
LOC133665875	0.14	0.14	0.17	0.03	0	0.07	uncharacterized LOC133665875
LOC107992523	0.21	0.21	0.22	0.34	0.28	0.23	sperm flagellar protein 2-like
LOC107992518	3.29	3.31	3.12	3.43	3.86	4.23	beta-1,4-N-acetylgalactosaminyltransferase bre-4
LOC107992521	0.69	0.68	0.7	0.2	0.25	0.31	low density lipoprotein receptor adapter protein 1
LOC107992517	27.8	28.62	28.3	24.12	23.2	21.44	large ribosomal subunit protein uL30m
LOC107992516	4.18	4.21	4.25	2.8	2.59	2.6	uncharacterized LOC107992516
LOC107997131	4.02	3.95	3.95	3.32	3.06	3.16	dual specificity protein phosphatase MPK-4
LOC107997132	5.28	5.07	5.08	3.7	3.18	3.58	paired mesoderm homeobox protein 2-like
LOC107997140	48.67	48.85	48.99	65.57	70.99	69.08	surfeit locus protein 4 homolog
LOC107997120	4.84	4.87	5	3.03	3.16	2.63	histone-lysine N-methyltransferase SMYD3
LOC107997119	2.18	2.03	2.07	2.36	2.22	2.6	rab-like protein 6
LOC107997026	14.35	14.2	14.28	15.19	13.59	13.51	uncharacterized LOC107997026
LOC107997042	22.3	22.75	22.67	20.68	21.15	19.71	DNA-directed RNA polymerase II subunit RPB7
[truncated: 7,764 more rows]

## Sheet: Table S4
Table S4. The upregulated and downregulated DEGs in compared samples
ISY vs CK
GeneID	Product	log2FoldChange	pvalue	regulated
LOC133667586	uncharacterized LOC133667586	-10.4952	1.65e-24	down
LOC133667675	uncharacterized LOC133667675	-10.4154	5.29e-23	down
LOC133667674	uncharacterized LOC133667674	-10.1616	3.16e-30	down
LOC133667677	uncharacterized LOC133667677	-6.00545	0	down
LOC133667710	uncharacterized LOC133667710	-5.52165	0	down
LOC133667589	uncharacterized LOC133667589	-5.03575	0	down
LOC133667676	uncharacterized LOC133667676	-4.93828	5.99e-73	down
LOC133667588	uncharacterized LOC133667588	-4.79384	4.93e-172	down
LOC133667672	uncharacterized LOC133667672	-4.58221	5.57e-261	down
LOC133667673	uncharacterized LOC133667673	-4.40858	4.72e-25	down
LOC133667590	uncharacterized LOC133667590	-4.05959	1.72e-35	down
LOC133666856	transmembrane protein 223	-3.06733	4.39e-70	down
LOC108002299	protein Skeletor, isoforms B/C	-2.47519	5.8e-103	down
LOC107999645	putative leucine-rich repeat-containing protein DDB_G0290503	-2.27905	1.25e-51	down
LOC133667798	pro-corazonin	-2.06668	1.27e-23	down
LOC108002302	uncharacterized LOC108002302	-1.98243	2.36e-86	down
LOC107998001	uncharacterized LOC107998001	-1.8768	6.04e-53	down
LOC108003954	CUGBP Elav-like family member 4	-1.71551	0	down
LOC107997296	tyrosine decarboxylase-like	-1.69202	4.85e-56	down
LOC133666885	armadillo repeat-containing protein 3-like	-1.67968	4.1e-17	down
LOC108003658	uncharacterized LOC108003658	-1.67606	0	down
LOC107998450	uncharacterized LOC107998450	-1.67564	3.83e-27	down
LOC107997334	probable G-protein coupled receptor B0563.6	-1.67329	3.75e-214	down
LOC107998413	myb-like protein Q	-1.66642	1.84e-148	down
LOC107996520	serine/arginine repetitive matrix protein 2	-1.63648	0	down
LOC107999048	1-phosphatidylinositol 4,5-bisphosphate phosphodiesterase epsilon-1	-1.61016	0	down
KEH14_p13	NADH dehydrogenase subunit 2	-1.58881	4.08e-151	down
LOC107996744	odorant receptor 4-like	-1.5633	1.29e-62	down
LOC107997564	uncharacterized LOC107997564	-1.5594	8.02e-250	down
KEH14_p07	NADH dehydrogenase subunit 3	-1.53353	2.1e-110	down
LOC107995281	histidine-rich glycoprotein-like	-1.52414	5.92e-32	down
LOC107992992	uncharacterized LOC107992992	-1.5119	6.38e-17	down
LOC108001868	hormone receptor 4-like	-1.51135	5.54e-184	down
LOC107996575	uncharacterized LOC107996575	-1.51095	5.11e-187	down
LOC107997667	acidic mammalian chitinase-like	-1.5004	2.09e-25	down
LOC108001328	homeobox protein prospero	-1.49789	0	down
LOC108002959	basic helix-loop-helix transcription factor amos	-1.49709	2.64e-33	down
LOC107999738	X-linked retinitis pigmentosa GTPase regulator-like	-1.49698	1.04e-85	down
LOC108004334	ELAV-like protein 2	-1.45789	0	down
LOC107994024	major royal jelly protein 5-like	-1.44493	0	down
KEH14_p08	cytochrome c oxidase subunit III	-1.43716	0	down
LOC107995352	ras-related and estrogen-regulated growth inhibitor	-1.42863	2.84e-142	down
LOC107994559	uncharacterized LOC107994559	-1.42622	7.45e-37	down
LOC107999999	calcium and integrin-binding protein 1-like	-1.42304	2.5e-33	down
LOC107996592	pikachurin-like	-1.41418	4.73e-279	down
LOC108004031	serine-enriched protein	-1.40159	0	down
LOC107995020	uncharacterized LOC107995020	-1.39969	0	down
LOC107996816	LIM domain only protein 3-like	-1.38997	1.06e-84	down
LOC107996891	uncharacterized LOC107996891	-1.38427	9.49e-39	down
LOC107998451	binding protein Musashi homolog 2	-1.38029	1.6e-210	down
LOC108002654	cytochrome P450 306a1	-1.36793	6.5e-58	down
LOC107997099	uncharacterized LOC107997099	-1.36619	1.49e-40	down
LOC107995411	T-box transcription factor T	-1.35288	1.71e-29	down
LOC107995398	neuronal calcium sensor 2	-1.34754	1.1e-137	down
LOC108003012	radial spoke head protein 3 homolog	-1.33967	3.37e-34	down
LOC107994294	retinal guanylyl cyclase 2	-1.33419	0	down
LOC107993833	synaptotagmin-10	-1.32812	0	down
LOC107995256	uncharacterized LOC107995256	-1.32603	2.8e-187	down
LOC108004440	guanine nucleotide-binding protein subunit gamma-e	-1.31635	0	down
LOC108004322	potassium voltage-gated channel protein Shal	-1.31414	0	down
LOC107998782	broad-complex core protein	-1.30819	0	down
LOC107999991	muscarinic acetylcholine receptor DM1	-1.30291	0	down
LOC107996493	adenylate cyclase type 10	-1.30112	1.22e-123	down
LOC107997942	zinc finger and BTB domain-containing protein 34	-1.29879	4.95e-105	down
LOC107997516	neuronal acetylcholine receptor subunit alpha-7	-1.29412	0	down
LOC107997070	voltage-dependent calcium channel type A subunit alpha-1	-1.28782	0	down
LOC107999294	gamma-aminobutyric acid receptor subunit beta	-1.2841	0	down
KEH14_p03	NADH dehydrogenase subunit 6	-1.28404	4.6e-137	down
LOC107997512	protein still life, isoform SIF type 1	-1.28272	0	down
LOC107998686	uncharacterized LOC107998686	-1.2784	1.28e-08	down
LOC107992449	uncharacterized LOC107992449	-1.27827	4.88e-10	down
LOC108004441	neuronal acetylcholine receptor subunit alpha-7	-1.26866	0	down
LOC107998493	neuroparsin-A	-1.26469	8.58e-90	down
LOC114576750	uncharacterized LOC114576750	-1.26226	6.68022701282429e-317	down
LOC107996922	lachesin-like	-1.25783	7.17e-24	down
LOC107996809	serine-rich adhesin for platelets	-1.25363	3.15e-261	down
LOC107997472	5-hydroxytryptamine receptor	-1.25026	9.14e-246	down
LOC107999465	discoidin domain-containing receptor 2	-1.24689	0	down
LOC107998855	leucine-rich repeat-containing protein 51-like	-1.24628	2.32e-27	down
LOC108002350	CYFIP-related Rac1 interactor B	-1.24354	0	down
LOC108001030	segmentation protein Runt	-1.24316	2.01e-24	down
LOC107999833	zinc finger protein 384	-1.24067	0	down
LOC107995533	orcokinin peptides-like	-1.23917	4.47e-80	down
LOC107999443	glutamate receptor ionotropic, NMDA 2B	-1.23621	0	down
LOC107995128	uncharacterized LOC107995128	-1.23212	2e-55	down
LOC107999076	endothelial zinc finger protein induced by tumor necrosis factor alpha	-1.22892	2.23e-152	down
LOC107995351	Bardet-Biedl syndrome 2 protein homolog	-1.22631	2.9e-159	down
LOC107998754	uncharacterized LOC107998754	-1.22425	9.09e-201	down
LOC108002227	protein yellow-like	-1.22385	1.88e-21	down
LOC107996332	tektin-3-like	-1.21863	1.68e-34	down
LOC107997565	nephrin-like	-1.21789	3.54e-136	down
LOC108003278	cyclic nucleotide-gated cation channel alpha-3	-1.21638	0	down
LOC108001046	dopamine receptor 1	-1.21467	7.83e-189	down
LOC107994119	leukocyte surface antigen CD53-like	-1.21438	2.98e-263	down
LOC108003853	uncharacterized LOC108003853	-1.21397	1.49e-31	down
LOC108003540	cilia- and flagella-associated protein 298	-1.21217	0	down
LOC107993818	repetitive organellar protein-like	-1.21098	2.58e-20	down
LOC108001755	acyl-coenzyme A thioesterase 13	-1.20415	1.97e-118	down
LOC108003606	igLON family member 5	-1.19562	4.59e-122	down
LOC107996577	uncharacterized LOC107996577	-1.19392	2.29e-131	down
LOC108002747	proton channel OtopLc	-1.19142	0	down
LOC107999358	putative aminopeptidase-2	-1.19076	0	down
LOC108000857	excitatory amino acid transporter	-1.19029	0	down
LOC108003721	blood vessel epicardial substance-like	-1.18926	1.34e-162	down
LOC108004365	uncharacterized LOC108004365	-1.18724	0	down
LOC108004221	LHFPL tetraspan subfamily member 6 protein	-1.18717	4.88e-188	down
LOC108000637	inactive protein tyrosine kinase pTKL-like	-1.18699	5.36e-15	down
LOC108003539	uncharacterized LOC108003539	-1.18357	4.21e-85	down
LOC108004342	putative gustatory receptor 28b	-1.17865	2.99e-172	down
KEH14_p09	ATP synthase F0 subunit 6	-1.17582	0	down
LOC107997443	carbonic anhydrase 7-like	-1.17447	2.91e-39	down
LOC108002378	voltage-dependent T-type calcium channel subunit alpha-1G	-1.16929	0	down
LOC108001368	growth arrest-specific protein 1-like	-1.16928	2.74e-23	down
LOC107995534	methylcytosine dioxygenase TET	-1.16659	0	down
LOC107994467	pre-mRNA-splicing factor ISY1 homolog	-1.16356	8.73e-124	down
LOC107993752	paired box protein Pax-6	-1.16118	1.42e-174	down
LOC108000642	uncharacterized LOC108000642	-1.16048	0	down
LOC107993478	zinc finger protein chinmo	-1.15654	0	down
LOC108000079	acyl-CoA Delta-9 desaturase	-1.15249	3.56e-106	down
LOC108001556	regulating synaptic membrane exocytosis protein 2	-1.15224	0	down
LOC107994313	neuroendocrine convertase 2	-1.14904	0	down
LOC107992941	hemicentin-1-like	-1.14558	4.04e-35	down
LOC107994985	helix-loop-helix protein 11	-1.14429	0	down
LOC133666785	TATA-box-binding protein-like	-1.14325	0	down
LOC107997469	regulator of G-protein signaling 17	-1.13854	0	down
LOC107992660	neuropeptide SIFamide receptor-like	-1.13583	6.35e-83	down
LOC107999717	haptoglobin	-1.13311	1.23e-38	down
LOC107995375	vesicular inhibitory amino acid transporter	-1.13276	2.61e-81	down
LOC107994391	uncharacterized LOC107994391	-1.13155	4.9e-36	down
LOC108003851	organic cation transporter protein	-1.12844	1.32e-139	down
LOC107993361	ELKS/Rab6-interacting/CAST family member 1	-1.12474	0	down
KEH14_p10	ATP synthase F0 subunit 8	-1.12276	2.33e-164	down
LOC107995571	small conductance calcium-activated potassium channel protein	-1.1193	0	down
LOC107998639	zinc finger protein OZF-like	-1.11919	6.3e-13	down
LOC133666088	podocan-like	-1.11538	2.58e-41	down
LOC108003700	polycomb group protein Pc	-1.11372	0	down
LOC107995767	uncharacterized LOC107995767	-1.11279	9.28e-22	down
LOC108003171	zwei Ig domain protein zig-8	-1.11231	7.49e-82	down
LOC108000987	titin homolog	-1.11121	4.21e-193	down
LOC133666013	zinc finger protein 239-like	-1.11101	2.44e-133	down
LOC107998655	potassium voltage-gated channel subfamily H member 6	-1.10869	0	down
LOC108004247	uncharacterized LOC108004247	-1.10809	3.09e-41	down
LOC108003997	uncharacterized LOC108003997	-1.10567	7.26e-213	down
LOC108003280	J domain-containing protein	-1.10476	0	down
LOC108004005	arrestin domain-containing protein 17	-1.10283	0	down
LOC107992851	uncharacterized LOC107992851	-1.10199	7.06e-221	down
LOC107998452	putative autophagy-related protein 11	-1.1005	6.09e-41	down
LOC108002168	protein O-mannosyl-transferase TMTC2	-1.09745	7.34e-56	down
LOC107995651	diacylglycerol kinase theta	-1.09693	0	down
LOC107995933	AT-rich interactive domain-containing protein 1B	-1.09665	0	down
LOC108000823	protein turtle	-1.09617	0	down
LOC107992588	uncharacterized LOC107992588	-1.09283	3.51e-17	down
LOC108000239	putative uncharacterized protein DDB_G0280555	-1.09137	2.21e-27	down
LOC108003835	MOXD1 homolog 2-like	-1.09049	4.57e-65	down
LOC107996214	uncharacterized LOC107996214	-1.08589	2.21e-148	down
LOC108003985	globin-1	-1.08394	3.21e-114	down
LOC107996054	dachshund homolog 2	-1.08037	3.33e-164	down
LOC107996186	voltage-dependent L-type calcium channel subunit beta-2	-1.07994	0	down
LOC108001865	cell adhesion molecule Dscam2	-1.07762	0	down
LOC107995640	two pore potassium channel protein sup-9	-1.07392	1.68e-234	down
LOC107992607	acetylcholine receptor subunit alpha-L1	-1.07132	2.96e-90	down
LOC108003088	ras-specific guanine nucleotide-releasing factor 1	-1.07098	4.29e-134	down
LOC107996848	uncharacterized LOC107996848	-1.06902	3.19e-108	down
LOC107993546	netrin receptor UNC5B-like	-1.0676	2.1e-183	down
LOC107996187	uncharacterized LOC107996187	-1.0674	0	down
LOC107995946	myosuppressin	-1.06705	1.17e-16	down
LOC133666682	zinc finger protein 2-like	-1.06477	2.07e-24	down
LOC107993465	uncharacterized LOC107993465	-1.06211	1.24e-12	down
LOC107996481	basic-leucine zipper transcription factor A	-1.05873	0	down
LOC108001517	diuretic hormone 44	-1.05847	1.23e-23	down
LOC107993946	teneurin-a	-1.05679	0	down
LOC108002851	T-box transcription factor TBX10	-1.05607	1.26e-66	down
LOC107999496	uncharacterized LOC107999496	-1.0527	2.37e-36	down
LOC108000602	uncharacterized LOC108000602	-1.05237	0	down
LOC107999238	ADP,ATP carrier protein-like	-1.04995	1.43e-10	down
LOC108003852	troponin C, isoallergen Bla g 6.0201-like	-1.04798	3.6e-45	down
LOC108002147	uncharacterized LOC108002147	-1.04653	4.81e-138	down
LOC108002050	regulating synaptic membrane exocytosis protein 1	-1.04548	0	down
LOC107992410	Kv channel-interacting protein 1	-1.04482	0	down
LOC107995299	uncharacterized LOC107995299	-1.0445	1.23e-254	down
LOC107997866	centrosomal and chromosomal factor	-1.04429	2.21e-134	down
LOC108000085	uncharacterized LOC108000085	-1.0434	3.89e-105	down
LOC108002506	poly(rC)-binding protein 3	-1.04253	0	down
LOC107998436	uncharacterized LOC107998436	-1.04229	1.62e-49	down
LOC108000611	gustatory receptor 68a-like	-1.04035	7.28e-23	down
LOC107998479	tachykinins	-1.03892	3.24e-62	down
LOC108002867	uncharacterized LOC108002867	-1.03815	4.47e-15	down
LOC107995439	uncharacterized LOC107995439	-1.03786	0	down
LOC107993967	pro-resilin-like	-1.03685	7.57e-37	down
LOC108001264	trace amine-associated receptor 9	-1.03679	1.55e-127	down
LOC108003482	uncharacterized LOC108003482	-1.03491	6.64e-33	down
KEH14_p11	cytochrome c oxidase subunit II	-1.03038	0	down
LOC107999028	longitudinals lacking protein, isoforms H/M/V-like	-1.02926	0	down
LOC107996378	uncharacterized LOC107996378	-1.02926	2.43e-175	down
LOC133667264	uncharacterized LOC133667264	-1.02762	3.41e-17	down
LOC107996856	DNA polymerase eta	-1.02705	3.08e-87	down
LOC107998268	uveal autoantigen with coiled-coil domains and ankyrin repeats protein	-1.02643	4.41e-89	down
LOC107998190	protein gustavus	-1.02399	0	down
LOC114576920	transcription termination factor 5, mitochondrial	-1.02337	1.29e-18	down
LOC107995070	palmitoyltransferase ZDHHC5-A	-1.02308	2.34e-209	down
LOC107993708	jerky protein homolog-like	-1.02132	1.73e-86	down
LOC107999292	glutamate receptor 1	-1.02007	2.05e-93	down
LOC107999596	carbonic anhydrase-related protein 10	-1.01938	1.34e-106	down
LOC114577383	uncharacterized LOC114577383	-1.01851	2.39e-19	down
LOC108003828	tumor necrosis factor receptor superfamily member 4-like	-1.01732	1.94e-26	down
LOC107996718	uncharacterized LOC107996718	-1.01624	3.85e-08	down
LOC107997420	suppressor of lurcher protein 1	-1.01264	1.08e-262	down
LOC133667376	uncharacterized LOC133667376	-1.01247	8.92e-10	down
LOC107995761	uncharacterized LOC107995761	-1.01173	5.32e-86	down
LOC107994413	dimethyladenosine transferase 2, mitochondrial	-1.01027	2.52e-79	down
LOC107997376	acid sphingomyelinase-like phosphodiesterase 3a	-1.00687	2.82e-85	down
LOC108003979	uncharacterized LOC108003979	-1.00538	0	down
LOC107999988	adenylate kinase	1.01142	2.5e-135	up
LOC108003356	uncharacterized LOC108003356	1.01205	1.17e-282	up
LOC108000999	uncharacterized LOC108000999	1.01514	1.19e-157	up
LOC107992734	uncharacterized LOC107992734	1.01721	0	up
LOC107995751	ubiA prenyltransferase domain-containing protein 1 homolog	1.01892	1.19e-293	up
LOC107997944	aspartate aminotransferase, cytoplasmic	1.02686	0	up
LOC133665618	cilia- and flagella-associated protein 61-like	1.02737	1.02e-31	up
LOC108000581	protein N-terminal asparagine amidohydrolase	1.05053	3.2e-286	up
LOC108001100	aspartate aminotransferase, mitochondrial	1.05422	0	up
LOC107997182	lipopolysaccharide-induced tumor necrosis factor-alpha factor homolog	1.06317	3.44e-228	up
LOC133665640	uncharacterized LOC133665640	1.07554	4.04e-100	up
LOC107996070	uncharacterized LOC107996070	1.07661	0	up
LOC107996917	vitellogenin	1.07897	3.31e-14	up
LOC107995063	troponin C	1.092	6.54e-92	up
LOC108003177	HUWE1-associated protein modifying stress responses	1.09275	1.95e-54	up
LOC108003738	ABC transporter G family member 20	1.09332	3.32e-187	up
LOC107992942	heat shock protein 83	1.10096	0	up
LOC107995442	uncharacterized LOC107995442	1.10195	0	up
LOC107996177	fas apoptotic inhibitory molecule 1	1.11152	1.4e-19	up
LOC107999378	MAU2 chromatid cohesion factor homolog	1.11316	1.94e-60	up
LOC108003932	uncharacterized LOC108003932	1.11575	0	up
LOC107997110	ATP-binding cassette sub-family F member 1	1.12729	2.53e-173	up
LOC107999558	3-ketoacyl-CoA thiolase, mitochondrial	1.13	0	up
LOC107998473	esterase E4	1.14268	8.3e-73	up
LOC107994435	solute carrier family 52, riboflavin transporter, member 3-A	1.14378	1.11e-269	up
LOC107996904	BRO1 domain-containing protein BROX	1.14645	2.27e-27	up
LOC107996875	sphingosine kinase 2	1.15047	5.67e-107	up
LOC108004310	protein PFC0760c	1.15099	1.07e-195	up
LOC107997639	uncharacterized LOC107997639	1.16168	6.7e-217	up
LOC108001076	aquaporin AQPAn.G	1.16594	2.65e-167	up
LOC107992688	oxygen-dependent coproporphyrinogen-III oxidase	1.1775	3.31e-104	up
LOC133667092	carboxypeptidase Q-like	1.19722	0	up
LOC108004000	uncharacterized LOC108004000	1.20052	0	up
LOC108002252	coiled-coil domain-containing protein 6	1.20983	1.31e-49	up
LOC107993398	CTD nuclear envelope phosphatase 1 homolog	1.2131	1.02e-35	up
LOC107999394	sterol carrier protein 2	1.24795	4.39e-180	up
LOC107994140	ubiquilin-4	1.26919	2.54e-269	up
LOC107998613	uncharacterized LOC107998613	1.27565	6.1e-202	up
LOC108003715	cytochrome P450 6k1	1.29583	0	up
LOC107996505	muscle-specific protein 20	1.29701	0	up
LOC107996346	muscle-specific protein 20	1.29814	4.24e-128	up
LOC133665638	uncharacterized LOC133665638	1.3158	1.05e-96	up
LOC107999262	LITAF domain-containing protein	1.32852	4.7e-66	up
LOC107997672	adipocyte plasma membrane-associated protein Hemomucin	1.34995	0	up
LOC108001616	proton-coupled amino acid transporter-like protein pathetic	1.35319	0	up
LOC107994033	solute carrier family 35 member B1	1.3674	0	up
LOC107996021	plasma membrane ascorbate-dependent reductase CYBRD1	1.38273	0	up
LOC108000784	uncharacterized LOC108000784	1.38564	4.74e-110	up
LOC108001078	uncharacterized LOC108001078	1.40733	3.41e-87	up
LOC108004413	B-cell receptor-associated protein 31-like	1.4111	6.47e-149	up
LOC107993154	zinc finger protein 892	1.42551	5.38e-96	up
LOC108001340	ejaculatory bulb-specific protein 3	1.45253	1.63e-46	up
LOC107993231	neprilysin-4-like	1.46229	1.93e-91	up
LOC107998422	retinol dehydrogenase 14	1.51246	4.08e-30	up
LOC133667370	uncharacterized LOC133667370	1.54582	2.09e-144	up
LOC107994785	glucose dehydrogenase	1.60771	8.28e-143	up
LOC107999103	large neutral amino acids transporter small subunit 2	1.68137	0	up
LOC107997464	uncharacterized LOC107997464	1.70563	1.38e-105	up
LOC107997462	uncharacterized LOC107997462	1.7244	1.13e-84	up
LOC108001467	glyceraldehyde-3-phosphate dehydrogenase-like	1.7429	5.05e-207	up
LOC108002369	lipase member H-A-like	1.80263	2.34e-43	up
LOC108003239	putative glucosylceramidase 4	1.86191	0	up
LOC107996421	uncharacterized LOC107996421	1.94332	0	up
LOC108000092	acyl-CoA Delta-9 desaturase-like	2.02366	0	up
LOC108002113	uncharacterized LOC108002113	2.04387	6.61e-60	up
LOC107994923	uncharacterized LOC107994923	2.08021	6.3e-17	up
LOC107995792	elongation of very long chain fatty acids protein 6	2.14283	4.04e-159	up
LOC108004350	protein takeout-like	2.16042	1.1e-36	up
LOC108003119	protein snakeskin	2.24606	1.98e-26	up
LOC107992583	ejaculatory bulb-specific protein 3	2.25316	0	up
LOC107996291	chymotrypsin inhibitor Ani s 6-like	2.28304	2.01e-34	up
LOC108004396	protein takeout	2.38602	2.01e-85	up
LOC107993622	alpha-glucosidase	2.58685	0	up
LOC108000785	uncharacterized LOC108000785	2.60029	7.18e-243	up
LOC107994635	esterase FE4	2.89528	0	up
LOC108003090	uncharacterized LOC108003090	3.22125	2.58e-161	up
LOC107994227	luciferin 4-monooxygenase-like	3.67943	0	up
LOC108002840	general odorant-binding protein 69a	3.87378	0	up
LOC108000550	uncharacterized LOC108000550	3.94017	3.24e-216	up
LOC108000551	general odorant-binding protein 19d-like	4.23007	2.79e-235	up
LOC108002368	pancreatic triacylglycerol lipase	4.44205	7.55e-102	up
LOC107997463	uncharacterized LOC107997463	5.05823	0	up
LOC133665734	cytochrome P450 6k1-like	6.03137	9.33e-276	up
LOC108001319	uncharacterized LOC108001319	8.89885	2.91e-11	up

## Sheet: Table S5
Table S5. The top 30 GO pathways of DEGs enrichment degree
ISY vs CK
Ontology	ID	Description	ratio_in_study	Count	pvalue
BP	GO:0032501	multicellular organismal process	70/125	70	0.000143645
CC	GO:0016020	membrane	48/125	48	0.000320248
BP	GO:0050896	response to stimulus	46/125	46	0.0176998
CC	GO:0016021	integral component of membrane	36/125	36	4.39496e-08
CC	GO:0031224	intrinsic component of membrane	36/125	36	7.9314e-08
CC	GO:0071944	cell periphery	31/125	31	0.00115071
CC	GO:0005886	plasma membrane	30/125	30	0.000358894
BP	GO:0051716	cellular response to stimulus	30/125	30	0.0433343
BP	GO:0007610	behavior	29/125	29	3.33552e-09
BP	GO:0023052	signaling	28/125	28	0.0126291
BP	GO:0007154	cell communication	28/125	28	0.0269676
MF	GO:0005215	transporter activity	24/125	24	7.9508e-06
BP	GO:0007165	signal transduction	24/125	24	0.0108136
BP	GO:0042221	response to chemical	24/125	24	0.015311
MF	GO:0022857	transmembrane transporter activity	23/125	23	1.40842e-06
CC	GO:0005887	integral component of plasma membrane	22/125	22	3.58753e-07
CC	GO:0031226	intrinsic component of plasma membrane	22/125	22	5.94521e-07
BP	GO:0006811	ion transport	22/125	22	4.70219e-06
BP	GO:0055085	transmembrane transport	22/125	22	3.15912e-05
BP	GO:0034220	ion transmembrane transport	21/125	21	3.73762e-06
BP	GO:0050877	nervous system process	21/125	21	1.31807e-05
BP	GO:0003008	system process	21/125	21	0.000119563
MF	GO:0015075	ion transmembrane transporter activity	20/125	20	2.9444e-06
MF	GO:0015318	inorganic molecular entity transmembrane transporter activity	19/125	19	4.97458e-06
BP	GO:0006357	regulation of transcription by RNA polymerase II	17/125	17	0.0418152
CC	GO:0005576	extracellular region	16/125	16	0.000638297
BP	GO:0098655	cation transmembrane transport	15/125	15	5.68225e-05
BP	GO:0006812	cation transport	15/125	15	9.9754e-05
BP	GO:0009628	response to abiotic stimulus	15/125	15	0.00416377
MF	GO:0038023	signaling receptor activity	14/125	14	6.35775e-06

## Sheet: Table S6 
Table S6. The top 30 KEGG pathways of DEGs enrichment degree
ISY vs CK
Category	ID	Description	Background.number	Count	Pvalue	GeneID
KEGG	ko04080	Neuroactive ligand-receptor interaction	41	7	0.0010145	LOC107992660|LOC107997472|LOC107998754|LOC107999294|LOC107999443|LOC107999991|LOC108001046
KEGG	ko00350	Tyrosine metabolism	23	5	0.00177741	LOC107997296|LOC107997944|LOC108001100|LOC108002227|LOC108003835
KEGG	ko04024	cAMP signaling pathway	74	8	0.00866763	LOC107996493|LOC107997472|LOC107997512|LOC107999048|LOC107999443|LOC108001046|LOC108003278|LOC108003721
KEGG	ko00400	Phenylalanine, tyrosine and tryptophan biosynthesis	4	2	0.00894714	LOC107997944|LOC108001100
KEGG	ko01040	Biosynthesis of unsaturated fatty acids	26	4	0.0182614	LOC107995792|LOC107999394|LOC108000079|LOC108000092
KEGG	ko04742	Taste transduction	16	3	0.0236495	LOC107997472|LOC107999991|LOC108004440
KEGG	ko04020	Calcium signaling pathway	59	6	0.0287364	LOC107996875|LOC107999048|LOC107999238|LOC107999991|LOC108001046|LOC108002378
KEGG	ko04726	Serotonergic synapse	31	4	0.0329549	LOC107997472|LOC107999294|LOC108004322|LOC108004440
KEGG	ko04713	Circadian entrainment	33	4	0.0403136	LOC107996493|LOC107999443|LOC108002378|LOC108004440
KEGG	ko01212	Fatty acid metabolism	51	5	0.0506306	LOC107995792|LOC107999394|LOC107999558|LOC108000079|LOC108000092
KEGG	ko00220	Arginine biosynthesis	11	2	0.0682768	LOC107997944|LOC108001100
KEGG	ko01210	2-Oxocarboxylic acid metabolism	13	2	0.0919627	LOC107997944|LOC108001100
KEGG	ko00120	Primary bile acid biosynthesis	3	1	0.114543	LOC107999394
KEGG	ko04911	Insulin secretion	31	3	0.1235	LOC107995571|LOC107999991|LOC108001556
KEGG	ko03320	PPAR signaling pathway	32	3	0.132498	LOC107999394|LOC108000079|LOC108000092
KEGG	ko04727	GABAergic synapse	32	3	0.132498	LOC107995375|LOC107999294|LOC108004440
KEGG	ko04014	Ras signaling pathway	69	5	0.138329	LOC107997512|LOC107999048|LOC107999443|LOC108003088|LOC108004440
KEGG	ko04740	Olfactory transduction	17	2	0.144795	LOC108003278|LOC108004440
KEGG	ko04640	Hematopoietic cell lineage	4	1	0.149742	LOC107999358
KEGG	ko00981	Insect hormone biosynthesis	19	2	0.173104	LOC107998473|LOC108002654
KEGG	ko04744	Phototransduction	5	1	0.183546	LOC107994294
KEGG	ko00062	Fatty acid elongation	21	2	0.202205	LOC107995792|LOC107999558
KEGG	ko04929	GnRH secretion	22	2	0.216959	LOC107995571|LOC108002378
KEGG	ko00600	Sphingolipid metabolism	26	2	0.276595	LOC107996875|LOC108003239
KEGG	ko00250	Alanine, aspartate and glutamate metabolism	26	2	0.276595	LOC107997944|LOC108001100
KEGG	ko04728	Dopaminergic synapse	47	3	0.286551	LOC107999443|LOC108001046|LOC108004440
KEGG	ko00330	Arginine and proline metabolism	27	2	0.291523	LOC107997944|LOC108001100
KEGG	ko00860	Porphyrin metabolism	27	2	0.291523	LOC107992688|LOC107995442
KEGG	ko04371	Apelin signaling pathway	49	3	0.308525	LOC107996493|LOC107996875|LOC108004440
KEGG	ko01230	Biosynthesis of amino acids	50	3	0.319539	LOC107997944|LOC108001100|LOC108001467

## Sheet: Table S7
Table S7. Summary of metabolome results
Compound_ID	ClassI	CK1	CK2	CK3	ISY1	ISY2	ISY3	log2(ISY/CK)	P-value
Com_375_pos	Organoheterocyclic compounds	8541701.532113787	38848699.31022918	1224888.402129197	191761.4690292729	67747.75996689186	572659.8325677005	-5.86	0.036412
Com_1496_neg	Organic oxygen compounds	4144220.29557276	27426900.53244882	4336577.113801989	2071897.653661049	512440.9856913089	534824.7762766671	-3.52	0.043385
Com_4_neg	Lipids and lipid-like molecules	6394541.353849704	8322319.106285775	5390246.901941395	43270645.54482354	65230322.52889115	28555008.25459228	2.76	0.0022347
Com_1829_pos	Nucleosides, nucleotides, and analogues	82367.44547030999	45914.8067078411	157312.907856238	411303.2780033186	398308.8814107686	867244.0380384921	2.55	0.013969
Com_84_neg	Organic acids and derivatives	11226005.98180546	4649612.199143194	9476802.155144284	28873552.70072054	54976475.99936026	54585330.1911725	2.44	0.0074794
Com_2483_pos	Lipids and lipid-like molecules	5775968.62947238	7096902.69951531	7295363.998266315	32528588.8486317	27461487.15899525	46445428.81697758	2.39	0.00066141
Com_462_pos	Phenylpropanoids and polyketides	192273.9545611439	48836.53608339061	128064.3215107553	325201.4682753091	493938.2394208921	765990.2159658732	2.1	0.03159
Com_2323_pos	Organic acids and derivatives	731104.2168887589	243143.5134804776	498372.2935424569	2084316.182244276	1295732.367142337	2805074.279342579	2.07	0.019602
Com_1506_neg	Nucleosides, nucleotides, and analogues	9730250.693650069	12887764.12978612	21290467.60314723	32826721.30232233	84250988.06563674	63174683.32728334	2.03	0.018113
Com_513_pos	Nucleosides, nucleotides, and analogues	112532702.3858656	100370492.150557	590702161.1329411	825325629.4488379	989057703.5241618	1419333280.549243	2	0.044487
Com_1959_pos	Lipids and lipid-like molecules	400956.4110813034	717610.248296226	1005664.627952238	2385171.922799892	4015274.633625103	1916000.223058099	1.96	0.016285
Com_1429_neg	Phenylpropanoids and polyketides	157405.8256601056	232500.7104899409	500246.931540992	1666175.243129181	907133.0883897832	885063.789107576	1.95	0.022818
Com_754_neg	Lipids and lipid-like molecules	5212035.764638438	19406551.70986057	8317112.438659944	2377765.553035054	3885880.306375838	2383053.683324459	-1.92	0.043891
Com_1839_pos	Organoheterocyclic compounds	1113553.124123292	719043.7478044066	2100460.227760734	4217511.833804667	4039328.000637648	6573354.143544781	1.91	0.015835
Com_2555_pos	Lipids and lipid-like molecules	171821.8378868686	437575.558493531	534333.7554699662	1322879.802930708	2151366.42832067	738777.1288162015	1.88	0.047481
Com_76_neg	Lipids and lipid-like molecules	4550914.752723253	4075265.795024813	1724757.55709059	923259.9223109558	793538.8140759942	1323595.503823562	-1.76	0.027129
Com_102_neg	Benzenoids	8494827.195024267	9726770.795056626	11191038.77551338	36189436.37709507	45482665.79743486	17250991.96109255	1.74	0.019697
Com_1248_pos	Lipids and lipid-like molecules	646226.401123111	647778.0899316205	1065989.547515955	3675300.398549502	2115534.319536135	1642806.443574488	1.65	0.018262
Com_1006_neg	Organic oxygen compounds	1481247.401185761	729978.3678481246	522635.7052333082	317775.609051428	338348.1381653048	220893.5532270621	-1.64	0.034279
Com_416_pos	Lipids and lipid-like molecules	45774846.46418432	65958378.12285454	151209141.5098583	204609622.2832174	223527088.6919788	392051173.057212	1.64	0.039979
Com_452_neg	Organic oxygen compounds	5386723.320711493	4533160.989603891	5182944.693194377	16059194.43084497	22067442.79938404	8432763.122262724	1.62	0.021533
Com_2959_pos	Organic acids and derivatives	4874685.229621346	9834913.520898825	7790050.199063142	21262549.39790385	25896009.4709448	17317818.53493542	1.51	0.010338
Com_1290_neg	Lipids and lipid-like molecules	464340.7142695546	250173.9126287128	481054.3422659137	684446.1094948417	1002213.652198663	1720777.189560629	1.51	0.040832
Com_1196_pos	Organic acids and derivatives	970998.520822454	679518.9715969503	1596132.294908945	2628655.875379992	2434300.087800834	4038266.765384333	1.48	0.022061
Com_1299_neg	Organoheterocyclic compounds	430232.9188741428	195150.7544025711	447572.8802326132	1266477.380648019	940796.1900818332	704724.5526068254	1.44	0.031471
Com_527_pos	Organic oxygen compounds	1587579.725410405	3461475.45024396	2316395.977042461	986162.1205982371	1170226.788404488	626781.47146942	-1.4	0.030725
Com_1740_neg	Lipids and lipid-like molecules	4496278.70379493	3294069.426880675	2109584.832822034	1805691.564830892	1165055.36996821	877240.2687642052	-1.36	0.03609
Com_2457_pos	Organic acids and derivatives	5115957.886865298	8517635.982175367	15523533.00445239	22614957.91017783	19526826.49893749	32681350.42061033	1.35	0.045483
Com_2360_pos	Phenylpropanoids and polyketides	651039.5360362042	435887.006585928	1531605.960355487	2323078.240182897	1839505.214758168	2502472.981893066	1.34	0.049074
Com_1398_pos	Lipids and lipid-like molecules	1621608.857469597	1563028.56802662	3374150.496327406	5450610.482162503	4454082.521925995	6649945.871588373	1.33	0.023841
Com_2571_pos	Organic acids and derivatives	18492237.88378453	21300735.59437003	24879018.99949408	47684194.28031114	53984675.406867	57884071.93149667	1.3	0.00090752
Com_410_neg	Organoheterocyclic compounds	31715821.27043662	30274898.21725252	19596485.20639502	55644369.05573032	83863743.50562784	58231590.8569387	1.27	0.011422
Com_825_neg	Organic acids and derivatives	542349.3513843812	497484.3812639657	418924.1483838386	639081.861665529	1544661.690009393	1250274.640292251	1.23	0.044995
Com_1468_neg	Organic acids and derivatives	4777928.325873809	3119018.247760165	3582944.233276503	6855400.199012402	6627343.284310891	13571762.24790083	1.23	0.037081
Com_2434_pos	Lipids and lipid-like molecules	52299663.62468588	72921985.88183528	93962547.70744748	193765166.4397547	148240886.4973894	165555488.7636424	1.21	0.0098904
Com_1460_pos	Organic acids and derivatives	1123355.233429493	673357.0387877639	903954.0721929816	2000957.120973493	1652618.672376333	2116692.093571158	1.09	0.0095431
Com_331_neg	Nucleosides, nucleotides, and analogues	474659019.7325427	362576275.7637754	453509982.5812437	579521060.813081	977714724.9742992	1204211208.343851	1.09	0.036124
Com_482_pos	Nucleosides, nucleotides, and analogues	7870514.341857645	4974424.291879731	11357470.68664826	14955625.8346857	15370096.69950677	21003299.6061312	1.08	0.038833
Com_639_neg	Organic acids and derivatives	5942214.967432074	8749257.585025014	11010358.21431169	3704266.88665933	3738483.241419766	4719373.237229711	-1.07	0.021227
Com_2751_pos	Lipids and lipid-like molecules	1441817.13646731	2626072.29953369	1712061.343030028	4388234.821726199	4040785.528819961	3381898.251246443	1.03	0.018779
Com_2823_pos	Organoheterocyclic compounds	29988433.61715316	20486204.01958044	32444121.22663893	45711147.66146366	57824199.08577796	64868738.49497585	1.02	0.014978
Com_2458_pos	Organic acids and derivatives	16820033.59019041	13042309.04242449	20002939.19661028	30049581.86351587	25183233.12607221	44026004.66729418	0.99	0.030675
Com_580_neg	Organoheterocyclic compounds	1840712.940591849	1325524.823567879	2160419.030550677	4561962.269342579	3224061.487326201	2817985.682422846	0.99	0.027686
Com_2512_pos	Lipids and lipid-like molecules	226553585.9325372	359454559.9160667	464127401.4656185	843595523.659194	688566375.1457167	550788108.5934769	0.98	0.042976
Com_96_neg	Organoheterocyclic compounds	108736212.3574191	58314467.50723501	75622278.07658836	124395468.8059664	167426169.8091049	187180601.6212554	0.98	0.032762
Com_2257_pos	Organic nitrogen compounds	555525741.7201623	755210305.1261538	677483036.800813	377353384.1531262	424210475.6141964	232209381.518857	-0.94	0.029815
Com_2225_pos	Organoheterocyclic compounds	9028283.157261731	4977899.336716041	6964340.302464447	3034534.791239845	3153742.216133393	4718795.643806849	-0.94	0.044265
Com_2565_pos	Organic acids and derivatives	3649117.040579868	3986456.553450206	5086694.771464848	1654153.067408646	2522702.947422175	2429895.055015845	-0.94	0.01674
Com_52_neg	Lipids and lipid-like molecules	8331423.02042057	12441678.35847096	14116980.54818509	5629594.286919266	7032116.60522568	5425132.761210746	-0.94	0.023066
Com_440_pos	Organic acids and derivatives	300356749.9920872	308124541.9570752	317130522.2592781	364480995.1707181	677576697.6767663	663192710.3332716	0.88	0.048222
Com_1175_neg	Lipids and lipid-like molecules	79368772.23760049	88025742.44365826	81711958.41903758	33861062.33885935	38575227.02908748	68981905.18262492	-0.81	0.049513
Com_2661_pos	Lipids and lipid-like molecules	18191278.88166448	10027980.28362111	12630632.4959974	21918084.72417733	25461289.90701697	24591683.86782267	0.81	0.029392
Com_1432_neg	Organic oxygen compounds	21496075.67612101	17117589.76639121	22655125.35402136	34469869.5554994	37664447.05999327	36027620.4736384	0.81	0.0030503
Com_1908_pos	Organic acids and derivatives	644259586.1057763	512164087.5802154	723882983.7626574	991856975.6426212	1210641145.385875	1065723478.578239	0.79	0.0088043
Com_1976_pos	Organic nitrogen compounds	19642236.57072052	26262197.64614482	19581244.04906509	39541797.22565176	38305735.43687043	35433963.2510933	0.79	0.0056027
Com_1764_pos	Organic acids and derivatives	24821266.34912442	19303534.75590168	26217955.1507903	33973384.76358761	46320376.71308421	37521068.79913208	0.74	0.017115
Com_91_neg	Organic acids and derivatives	9962770.58366992	6379156.849905783	8595540.200309737	12296553.32594942	14113930.129614	15329252.89523554	0.74	0.022488
Com_237_pos	Organic acids and derivatives	9312604.892856978	10531364.27036535	14569923.31583501	16761442.07669125	19487993.68376845	21066468.76699262	0.73	0.024747
Com_1430_pos	Organoheterocyclic compounds	5992485.299775603	5210569.708735325	6381724.249299449	8251320.099043646	10909671.6128062	9867675.694539066	0.72	0.0079379
Com_2904_pos	Lipids and lipid-like molecules	12666281684.92411	9936231503.547098	14374281389.98777	7303395354.51329	7320379645.442228	8327432629.914502	-0.68	0.016066
Com_1087_neg	Organoheterocyclic compounds	4206456.898070573	4262847.436293089	4706359.250717619	2856721.766453464	3065706.723088167	2272391.922945591	-0.68	0.0077006
Com_819_pos	Lipids and lipid-like molecules	83283412.56346458	102098343.7202629	74917473.31837432	156750933.0336869	146209025.0423612	115848649.3501821	0.68	0.020984
Com_733_neg	Organoheterocyclic compounds	2244385.214635709	2147937.606896124	1841080.616497971	2646317.678846789	4264663.154455574	3062363.526348725	0.67	0.041814
Com_2306_pos	Organic acids and derivatives	15317175.25762657	12487078.00737946	16874326.95755718	19442474.8537588	24554955.82799282	26734413.97069399	0.66	0.024427
Com_770_neg	Lipids and lipid-like molecules	11101551.27990537	7795788.317750476	8378587.149169035	6266713.533869477	5318450.727514545	5867192.239373112	-0.64	0.020746
Com_2211_pos	Lipids and lipid-like molecules	1043840.920801148	1343756.502708117	1232136.557127939	791358.8059231667	865109.3538289544	685205.3211883506	-0.62	0.012401
Com_2208_pos	Organic acids and derivatives	53999239.97755998	45499806.38326989	64129990.17960694	71244326.08159955	88858035.33489834	91345313.39934044	0.61	0.026628
Com_1547_neg	Lipids and lipid-like molecules	124799254.1042483	111549946.0122932	126976376.3852555	77534735.22604696	94742733.42902784	68067417.24543852	-0.59	0.015704
Com_428_neg	Organic oxygen compounds	15214904.49113248	16287990.38188064	18106320.3952522	8331007.811901461	11305393.66255613	13423827.80875499	-0.58	0.046621
Com_1176_neg	Lipids and lipid-like molecules	28155689.17167892	33488378.8850022	33403123.96271586	19561495.11615303	21029892.61351492	22997406.93361025	-0.57	0.0056417
Com_1642_neg	Lipids and lipid-like molecules	1515321.479386779	1455303.231810777	1747961.734895354	1021585.383859316	1285574.92590806	879306.8662260406	-0.56	0.031393
Com_247_pos	Organoheterocyclic compounds	40293215.03563888	31965758.19274253	45504516.10885892	57312797.45409006	51999336.04471546	64527702.18646028	0.56	0.03064
Com_52_pos	Organic acids and derivatives	125537876.2703245	117719658.9521935	115938558.2209464	161488336.8633962	157212662.4376122	214523139.0325948	0.56	0.019684
Com_601_pos	Organic acids and derivatives	147154027.476322	90247483.213265	117414590.7305201	171340179.9554521	175532811.5206107	173117112.6912963	0.55	0.046808
Com_326_pos	Benzenoids	1438942.385405893	1337031.106416688	1547769.841729803	915931.599671996	1129954.891570693	914182.3240171104	-0.54	0.0095988
Com_1231_neg	Lipids and lipid-like molecules	61435504.79723211	66496782.50424479	47245102.12318473	39722131.33681131	39192712.07088858	43184905.94548743	-0.52	0.030933
Com_1426_neg	Organic acids and derivatives	6287633.252429864	5176434.208396918	4295193.063582323	7381891.971683036	8162401.362002906	7187087.586688214	0.52	0.031939
Com_1926_pos	Lipids and lipid-like molecules	45146697.82703764	31852035.90454048	38520261.97078646	30479538.786483	26004371.55099684	25179630.6156669	-0.5	0.043578
Com_1096_pos	Benzenoids	5285557.082238153	3689906.184854498	4473466.967128024	6824488.049943505	5893720.412277188	6366993.41730627	0.5	0.032874
Com_1086_pos	Lipids and lipid-like molecules	5571697.273472588	5665411.255800217	4489383.975723309	3371734.384248194	4153889.391939731	3653986.700056202	-0.49	0.02446
Com_68_pos	Benzenoids	14059636.23237579	14919989.80167527	10822310.70424739	10405994.09484399	9655674.818734149	8836106.84473252	-0.46	0.04587
Com_993_neg	Nucleosides, nucleotides, and analogues	448478.0327087763	484456.9335885466	608936.477279036	636690.198027482	668777.0606863007	750932.5022930764	0.41	0.04749
Com_1373_pos	Organic acids and derivatives	1356379.537557062	1425594.180660646	1280076.903151802	1209901.325345103	963424.9825542478	900034.7403915081	-0.4	0.03913
Com_585_pos	Lipids and lipid-like molecules	25895398.09315724	23910522.77683486	28421529.66725895	32767312.8587242	31787899.79777944	39103193.65188305	0.4	0.02662
Com_542_neg	Lipids and lipid-like molecules	16869394.03073554	16762646.81140696	13783629.72870373	12383435.20342713	13249671.9461338	10774548.02349551	-0.38	0.042908
Com_827_pos	Lipids and lipid-like molecules	5150513520.021222	4973075463.589266	4843386810.396052	4248794829.364376	4038363697.956596	4074112688.89967	-0.27	0.0012862

## Sheet: Table S8
Table S8. Distribution of the DEMs identified in this study among different clusters
	Cluster 1	Cluster 2	Cluster 3	Cluster 4	Cluster 5	Cluster 6	Cluster 7	Cluster 8	Cluster 9	Cluster 10	Cluster 11	Cluster 12	Cluster 13	Total
Compounds	3	7	3	1	3	6	6	7	1	28	7	11	3	86
Organoheterocyclic compounds	0	0	0	0	1	0	1	0	0	5	3	2	0	12
Phenylpropanoids and polyketides	0	0	0	0	0	0	0	0	0	3	0	0	0	3
Organic oxygen compounds	0	1	0	0	1	0	0	2	0	2	0	0	0	6
Benzenoids	0	1	0	0	0	0	0	0	0	1	0	2	0	4
Lipids and lipid-like molecules	2	2	1	1	1	4	3	1	1	9	1	4	0	30
Organic acids and derivatives	1	3	1	0	0	1	2	3	0	6	2	3	1	23
Nucleosides, nucleotides, and analogues	0	0	0	0	0	0	0	1	0	2	1	0	2	6
Organic nitrogen compounds	0	0	1	0	0	1	0	0	0	0	0	0	0	2

## Sheet: Table S9
Table S9. Correlation between metabolites and DEGs
GeneID	Gene_Function	Compound_ID	Correlation	Pvalue
LOC107992734	uncharacterized LOC107992734	Com_1176_neg	-0.957564	4.97e-05
LOC107994923	uncharacterized LOC107994923	Com_326_pos	-0.954348	6.4e-05
LOC107995020	uncharacterized LOC107995020	Com_1176_neg	0.950137	8.68e-05
LOC107995020	uncharacterized LOC107995020	Com_1087_neg	0.962082	3.37e-05
LOC107994033	solute carrier family 35 member B1	Com_1176_neg	-0.95527	5.96e-05
LOC107997110	ATP-binding cassette sub-family F member 1	Com_428_neg	-0.965631	2.4e-05
LOC108001100	aspartate aminotransferase, mitochondrial	Com_1176_neg	-0.967572	1.96e-05
LOC107996021	plasma membrane ascorbate-dependent reductase CYBRD1	Com_1176_neg	-0.956446	5.44e-05
LOC107994435	solute carrier family 52, riboflavin transporter, member 3-A	Com_1176_neg	-0.954635	6.26e-05
LOC107994435	solute carrier family 52, riboflavin transporter, member 3-A	Com_326_pos	-0.95636	5.48e-05
LOC107997866	centrosomal and chromosomal factor	Com_1976_pos	-0.952428	7.38e-05
LOC107993818	repetitive organellar protein-like	Com_2483_pos	-0.951202	8.06e-05
LOC107998473	esterase E4	Com_1087_neg	-0.959969	4.06e-05
LOC107998450	uncharacterized LOC107998450	Com_2571_pos	-0.968224	1.83e-05
LOC107999238	ADP,ATP carrier protein-like	Com_1976_pos	-0.952936	7.11e-05
LOC107995281	histidine-rich glycoprotein-like	Com_1176_neg	0.955316	5.94e-05
LOC107996421	uncharacterized LOC107996421	Com_1087_neg	-0.953582	6.78e-05
LOC107996505	muscle-specific protein 20	Com_1087_neg	-0.95953	4.22e-05
LOC108004396	protein takeout	Com_2571_pos	0.953095	7.03e-05
LOC108004350	protein takeout-like	Com_1642_neg	-0.950347	8.55e-05
LOC107996493	adenylate cyclase type 10	Com_827_pos	0.953219	6.96e-05
LOC133666682	zinc finger protein 2-like	Com_1430_pos	-0.955457	5.88e-05
LOC107999496	uncharacterized LOC107999496	Com_1176_neg	0.956511	5.41e-05
LOC107999496	uncharacterized LOC107999496	Com_1087_neg	0.950066	8.72e-05
LOC107997182	lipopolysaccharide-induced tumor necrosis factor-alpha factor homolog	Com_1087_neg	-0.960317	3.94e-05
LOC108002369	lipase member H-A-like	Com_1087_neg	-0.957561	4.97e-05
LOC108002368	pancreatic triacylglycerol lipase	Com_1176_neg	-0.95815	4.74e-05
LOC108002368	pancreatic triacylglycerol lipase	Com_326_pos	-0.951402	7.94e-05
LOC107992688	oxygen-dependent coproporphyrinogen-III oxidase	Com_1176_neg	-0.95229	7.45e-05
LOC107992688	oxygen-dependent coproporphyrinogen-III oxidase	Com_1426_neg	0.95807	4.77e-05
LOC108000637	inactive protein tyrosine kinase pTKL-like	Com_2571_pos	-0.965138	2.52e-05
LOC108000999	uncharacterized LOC108000999	Com_1976_pos	0.951304	8e-05
LOC108000784	uncharacterized LOC108000784	Com_827_pos	-0.971472	1.26e-05
LOC114576920	transcription termination factor 5, mitochondrial	Com_1087_neg	0.951922	7.65e-05
LOC107996346	muscle-specific protein 20	Com_1087_neg	-0.966037	2.3e-05
LOC107996346	muscle-specific protein 20	Com_827_pos	-0.955666	5.78e-05
LOC133667674	uncharacterized LOC133667674	Com_1496_neg	0.969938	1.51e-05
LOC133667674	uncharacterized LOC133667674	Com_375_pos	0.994428	4.23e-08
KEH14_p13	NADH dehydrogenase subunit 2	Com_1176_neg	0.953958	6.59e-05
KEH14_p13	NADH dehydrogenase subunit 2	Com_1087_neg	0.960774	3.79e-05
KEH14_p13	NADH dehydrogenase subunit 2	Com_326_pos	0.964916	2.57e-05
KEH14_p11	cytochrome c oxidase subunit II	Com_1087_neg	0.95003	8.74e-05
KEH14_p10	ATP synthase F0 subunit 8	Com_1087_neg	0.953891	6.62e-05
KEH14_p10	ATP synthase F0 subunit 8	Com_326_pos	0.970957	1.34e-05
KEH14_p09	ATP synthase F0 subunit 6	Com_1087_neg	0.963755	2.88e-05
KEH14_p09	ATP synthase F0 subunit 6	Com_326_pos	0.968383	1.79e-05
KEH14_p08	cytochrome c oxidase subunit III	Com_1087_neg	0.968044	1.86e-05
KEH14_p08	cytochrome c oxidase subunit III	Com_326_pos	0.965315	2.47e-05
KEH14_p07	NADH dehydrogenase subunit 3	Com_1176_neg	0.955379	5.91e-05
KEH14_p07	NADH dehydrogenase subunit 3	Com_1087_neg	0.956179	5.56e-05
KEH14_p07	NADH dehydrogenase subunit 3	Com_326_pos	0.962629	3.2e-05
KEH14_p03	NADH dehydrogenase subunit 6	Com_1087_neg	0.966037	2.3e-05
KEH14_p03	NADH dehydrogenase subunit 6	Com_326_pos	0.972149	1.16e-05
